# Supplementary material for: Germaborene reactivity study – addition of carbon nucleophiles, cycloaddition reactions, coordination chemistry
Source: Chem Sci. 2024 Jun 21;15(29):11358–66. doi: 10.1039/d4sc03743j (PMC11268465; doi:10.1039/d4sc03743j)
Supplement: SC-015-D4SC03743J-s002 [file SC-015-D4SC03743J-s002.cif]

# Electronic Supplementary Material (ESI) for Chemical Science.
# This journal is © The Royal Society of Chemistry 2024

####################################################################### 
# 
# This file contains crystal structure data downloaded from the 
# Cambridge Structural Database (CSD) hosted by the Cambridge 
# Crystallographic Data Centre (CCDC).
# 
# Full information about CCDC data access policies and citation 
# guidelines are available at http://www.ccdc.cam.ac.uk/access/V1 
# 
# Audit and citation data items may have been added by the CCDC. 
# Please retain this information to preserve the provenance of 
# this file and to allow appropriate attribution of the data. 
# 
#######################################################################

data_CR128_0m_5
_database_code_depnum_ccdc_archive 'CCDC 2350051'
loop_
_audit_author_name
_audit_author_address
'Dr. Hartmut Schubert'
;Universitaet Tuebingen, Anorganische Chemie
Germany
;
_audit_update_record             
;
2024-04-22 deposited with the CCDC.	2024-06-16 downloaded from the CCDC.
;

_vrf_PLAT910_CR128_0m_5          
;
PROBLEM: Missing # of FCF Reflection(s) Below Theta(Min). 
RESPONSE: reflections effected by the beamstop were omitted. 
;

_audit_creation_method           SHELXL-2018/1
_shelx_SHELXL_version_number     2018/1
_chemical_name_systematic        ?
_chemical_name_common            ?
_chemical_melting_point          ?
_chemical_formula_moiety         ?
_chemical_formula_sum            'C61 H69 B Br Ge O2 P'
_chemical_formula_weight         1028.45

loop_
_atom_type_symbol
_atom_type_description
_atom_type_scat_dispersion_real
_atom_type_scat_dispersion_imag
_atom_type_scat_source
C C 0.0033 0.0016 'International Tables Vol C Tables 4.2.6.8 and 6.1.1.4'
B B 0.0013 0.0007 'International Tables Vol C Tables 4.2.6.8 and 6.1.1.4'
P P 0.1023 0.0942 'International Tables Vol C Tables 4.2.6.8 and 6.1.1.4'
Cl Cl 0.1484 0.1585 'International Tables Vol C Tables 4.2.6.8 and 6.1.1.4'
Ge Ge 0.1547 1.8001 'International Tables Vol C Tables 4.2.6.8 and 6.1.1.4'
Br Br -0.2901 2.4595 'International Tables Vol C Tables 4.2.6.8 and 6.1.1.4'
O O 0.0106 0.0060 'International Tables Vol C Tables 4.2.6.8 and 6.1.1.4'
H H 0.0000 0.0000 'International Tables Vol C Tables 4.2.6.8 and 6.1.1.4'

_space_group_crystal_system      triclinic
_space_group_IT_number           2
_space_group_name_H-M_alt        'P -1'
_space_group_name_Hall           '-P 1'

_shelx_space_group_comment       
;
The symmetry employed for this shelxl refinement is uniquely defined
by the following loop, which should always be used as a source of
symmetry information in preference to the above space-group names.
They are only intended as comments.
;

loop_
_space_group_symop_operation_xyz
'x, y, z'
'-x, -y, -z'

_cell_length_a                   9.6665(2)
_cell_length_b                   16.5723(4)
_cell_length_c                   16.9238(4)
_cell_angle_alpha                84.989(2)
_cell_angle_beta                 79.9240(10)
_cell_angle_gamma                86.3450(10)
_cell_volume                     2655.86(11)
_cell_formula_units_Z            2
_cell_measurement_temperature    100(2)
_cell_measurement_reflns_used    9889
_cell_measurement_theta_min      2.53
_cell_measurement_theta_max      28.70

_exptl_crystal_description       prism
_exptl_crystal_colour            colorless
_exptl_crystal_density_meas      ?
_exptl_crystal_density_method    ?
_exptl_crystal_density_diffrn    1.286
_exptl_crystal_F_000             1076
_exptl_transmission_factor_min   ?
_exptl_transmission_factor_max   ?
_exptl_crystal_size_max          0.27
_exptl_crystal_size_mid          0.25
_exptl_crystal_size_min          0.23
_exptl_absorpt_coefficient_mu    1.401
_shelx_estimated_absorpt_T_min   ?
_shelx_estimated_absorpt_T_max   ?
_exptl_absorpt_correction_type   multi-scan
_exptl_absorpt_correction_T_min  0.657
_exptl_absorpt_correction_T_max  0.745
_exptl_absorpt_process_details   'SADABS V2008/1 (Bruker AXS)'
_exptl_absorpt_special_details   ?
_diffrn_ambient_temperature      100(2)
_diffrn_radiation_wavelength     0.71073
_diffrn_radiation_type           MoK\a
_diffrn_source                   ?
_diffrn_measurement_device_type  'Bruker APEX-II CCD'
_diffrn_measurement_method       '\f and \w scans'
_diffrn_detector_area_resol_mean ?
_diffrn_reflns_number            32620
_diffrn_reflns_av_unetI/netI     0.0560
_diffrn_reflns_av_R_equivalents  ?
_diffrn_reflns_limit_h_min       -12
_diffrn_reflns_limit_h_max       13
_diffrn_reflns_limit_k_min       -22
_diffrn_reflns_limit_k_max       22
_diffrn_reflns_limit_l_min       0
_diffrn_reflns_limit_l_max       23
_diffrn_reflns_theta_min         2.914
_diffrn_reflns_theta_max         29.171
_diffrn_reflns_theta_full        25.242
_diffrn_measured_fraction_theta_max 0.991
_diffrn_measured_fraction_theta_full 0.997
_diffrn_reflns_Laue_measured_fraction_max 0.991
_diffrn_reflns_Laue_measured_fraction_full 0.997
_diffrn_reflns_point_group_measured_fraction_max 0.991
_diffrn_reflns_point_group_measured_fraction_full 0.997
_reflns_number_total             32620
_reflns_number_gt                25360
_reflns_threshold_expression     'I > 2\s(I)'
_reflns_Friedel_coverage         0.000
_reflns_Friedel_fraction_max     .
_reflns_Friedel_fraction_full    .

_reflns_special_details          
;
 _reflns_Friedel_fraction is defined as the number of unique
 Friedel pairs measured divided by the number that would be
 possible theoretically, ignoring centric projections and
 systematic absences.
;

_computing_data_collection       'Bruker APEX2'
_computing_cell_refinement       'Bruker SAINT'
_computing_data_reduction        'Bruker SAINT'
_computing_structure_solution    'SHELXS-97 (Sheldrick 2008)'
_computing_structure_refinement  'SHELXL-2018/1 (Sheldrick, 2018)'
_computing_molecular_graphics    ?
_computing_publication_material  Platon,Wingx,Shelxle
_refine_special_details          
;
 Refined as a 2-component perfect twin.
;
_refine_ls_structure_factor_coef Fsqd
_refine_ls_matrix_type           full
_refine_ls_weighting_scheme      calc
_refine_ls_weighting_details     
'w=1/[\s^2^(Fo^2^)+(0.0492P)^2^+0.9637P] where P=(Fo^2^+2Fc^2^)/3'
_atom_sites_solution_primary     ?
_atom_sites_solution_secondary   ?
_atom_sites_solution_hydrogens   geom
_refine_ls_hydrogen_treatment    constr
_refine_ls_extinction_method     none
_refine_ls_extinction_coef       .
_refine_ls_number_reflns         32620
_refine_ls_number_parameters     616
_refine_ls_number_restraints     0
_refine_ls_R_factor_all          0.0658
_refine_ls_R_factor_gt           0.0421
_refine_ls_wR_factor_ref         0.0996
_refine_ls_wR_factor_gt          0.0906
_refine_ls_goodness_of_fit_ref   1.007
_refine_ls_restrained_S_all      1.007
_refine_ls_shift/su_max          0.002
_refine_ls_shift/su_mean         0.000

loop_
_atom_site_label
_atom_site_type_symbol
_atom_site_fract_x
_atom_site_fract_y
_atom_site_fract_z
_atom_site_U_iso_or_equiv
_atom_site_adp_type
_atom_site_occupancy
_atom_site_site_symmetry_order
_atom_site_calc_flag
_atom_site_refinement_flags_posn
_atom_site_refinement_flags_adp
_atom_site_refinement_flags_occupancy
_atom_site_disorder_assembly
_atom_site_disorder_group
Br1 Br 0.53485(2) 0.14478(2) 0.38575(2) 0.01352(6) Uani 1 1 d . . . . .
Ge1 Ge 0.31308(2) 0.31467(2) 0.30608(2) 0.00810(6) Uani 1 1 d . . . . .
O1 O 0.45572(15) 0.38606(9) 0.31265(9) 0.0112(3) Uani 1 1 d . . . . .
P1 P 0.32378(6) 0.27933(3) 0.48565(3) 0.00929(11) Uani 1 1 d . . . . .
C1 C 0.2624(2) 0.19306(13) 0.55286(13) 0.0123(4) Uani 1 1 d . . . . .
O2 O 0.65392(16) 0.34511(9) 0.36069(10) 0.0145(3) Uani 1 1 d . . . . .
C2 C 0.2421(3) 0.19718(15) 0.63610(14) 0.0187(5) Uani 1 1 d . . . . .
H2 H 0.265543 0.244354 0.657979 0.022 Uiso 1 1 calc R U . . .
C3 C 0.1874(3) 0.13218(16) 0.68703(15) 0.0257(6) Uani 1 1 d . . . . .
H3 H 0.172835 0.135093 0.743719 0.031 Uiso 1 1 calc R U . . .
C4 C 0.1542(3) 0.06323(16) 0.65511(16) 0.0276(6) Uani 1 1 d . . . . .
H4 H 0.117698 0.018672 0.689971 0.033 Uiso 1 1 calc R U . . .
C5 C 0.1742(3) 0.05901(15) 0.57246(16) 0.0258(6) Uani 1 1 d . . . . .
H5 H 0.151445 0.011466 0.550899 0.031 Uiso 1 1 calc R U . . .
C6 C 0.2272(2) 0.12388(14) 0.52094(14) 0.0180(5) Uani 1 1 d . . . . .
H6 H 0.239517 0.121136 0.464289 0.022 Uiso 1 1 calc R U . . .
C7 C 0.1670(2) 0.33711(13) 0.46381(13) 0.0111(4) Uani 1 1 d . . . . .
C8 C 0.0598(2) 0.35971(14) 0.52601(14) 0.0158(5) Uani 1 1 d . . . . .
H8 H 0.070437 0.347747 0.580614 0.019 Uiso 1 1 calc R U . . .
C9 C -0.0618(2) 0.39963(15) 0.50724(15) 0.0192(5) Uani 1 1 d . . . . .
H9 H -0.133837 0.416714 0.549043 0.023 Uiso 1 1 calc R U . . .
B0 B 0.4396(2) 0.25352(14) 0.38221(14) 0.0092(4) Uani 1 1 d . . . . .
C20 C 0.2680(2) 0.32062(13) 0.19734(12) 0.0090(4) Uani 1 1 d . . . . .
C21 C 0.2723(2) 0.39193(13) 0.14470(13) 0.0104(4) Uani 1 1 d . . . . .
C22 C 0.2202(2) 0.39045(13) 0.07273(13) 0.0137(4) Uani 1 1 d . . . . .
H22 H 0.223253 0.437853 0.036714 0.016 Uiso 1 1 calc R U . . .
C23 C 0.1643(2) 0.32158(14) 0.05270(13) 0.0148(5) Uani 1 1 d . . . . .
H23 H 0.126434 0.322689 0.004443 0.018 Uiso 1 1 calc R U . . .
C24 C 0.1638(2) 0.25115(13) 0.10316(13) 0.0134(4) Uani 1 1 d . . . . .
H24 H 0.127214 0.203613 0.088887 0.016 Uiso 1 1 calc R U . . .
C25 C 0.2168(2) 0.24969(13) 0.17501(12) 0.0095(4) Uani 1 1 d . . . . .
C26 C 0.2252(2) 0.17023(12) 0.22462(13) 0.0101(4) Uani 1 1 d . . . . .
C27 C 0.3415(2) 0.11600(13) 0.20385(13) 0.0119(4) Uani 1 1 d . . . . .
C28 C 0.3500(2) 0.04219(13) 0.25001(14) 0.0147(4) Uani 1 1 d . . . . .
H28 H 0.428373 0.005499 0.236180 0.018 Uiso 1 1 calc R U . . .
C29 C 0.2472(2) 0.02094(13) 0.31549(14) 0.0149(5) Uani 1 1 d . . . . .
C30 C 0.1317(2) 0.07465(13) 0.33367(13) 0.0136(4) Uani 1 1 d . . . . .
H30 H 0.060155 0.060221 0.377790 0.016 Uiso 1 1 calc R U . . .
C31 C 0.1170(2) 0.14912(13) 0.28945(13) 0.0106(4) Uani 1 1 d . . . . .
C32 C -0.0160(2) 0.20283(13) 0.30749(13) 0.0120(4) Uani 1 1 d . . . . .
H32 H 0.010259 0.260197 0.292251 0.014 Uiso 1 1 calc R U . . .
C33 C -0.0846(2) 0.19744(14) 0.39682(14) 0.0162(5) Uani 1 1 d . . . . .
H33A H -0.161390 0.238980 0.405431 0.024 Uiso 1 1 calc R U . . .
H33B H -0.014136 0.206259 0.429935 0.024 Uiso 1 1 calc R U . . .
H33C H -0.122050 0.143637 0.412003 0.024 Uiso 1 1 calc R U . . .
C34 C -0.1224(2) 0.18382(14) 0.25505(14) 0.0170(5) Uani 1 1 d . . . . .
H34A H -0.079954 0.191813 0.198113 0.025 Uiso 1 1 calc R U . . .
H34B H -0.206428 0.220105 0.265910 0.025 Uiso 1 1 calc R U . . .
H34C H -0.148642 0.127412 0.267609 0.025 Uiso 1 1 calc R U . . .
C35 C 0.2581(3) -0.05860(14) 0.36679(16) 0.0215(5) Uani 1 1 d . . . . .
H35 H 0.176113 -0.058699 0.411935 0.026 Uiso 1 1 calc R U . . .
C36 C 0.3918(3) -0.06602(16) 0.40430(17) 0.0287(6) Uani 1 1 d . . . . .
H36A H 0.474217 -0.071547 0.361868 0.043 Uiso 1 1 calc R U . . .
H36B H 0.388699 -0.113879 0.442791 0.043 Uiso 1 1 calc R U . . .
H36C H 0.398181 -0.017376 0.432244 0.043 Uiso 1 1 calc R U . . .
C37 C 0.2482(4) -0.13197(15) 0.31927(19) 0.0362(7) Uani 1 1 d . . . . .
H37A H 0.161995 -0.125908 0.295783 0.054 Uiso 1 1 calc R U . . .
H37B H 0.246177 -0.181556 0.355439 0.054 Uiso 1 1 calc R U . . .
H37C H 0.330029 -0.135375 0.276186 0.054 Uiso 1 1 calc R U . . .
C38 C 0.4574(2) 0.13583(14) 0.13219(14) 0.0152(5) Uani 1 1 d . . . . .
H38 H 0.427953 0.188069 0.104151 0.018 Uiso 1 1 calc R U . . .
C39 C 0.5967(3) 0.14832(19) 0.15899(16) 0.0296(6) Uani 1 1 d . . . . .
H39A H 0.667326 0.163012 0.111776 0.044 Uiso 1 1 calc R U . . .
H39B H 0.628440 0.098037 0.186865 0.044 Uiso 1 1 calc R U . . .
H39C H 0.583770 0.191924 0.195559 0.044 Uiso 1 1 calc R U . . .
C40 C 0.4747(3) 0.07115(17) 0.07184(16) 0.0306(6) Uani 1 1 d . . . . .
H40A H 0.385622 0.067075 0.052689 0.046 Uiso 1 1 calc R U . . .
H40B H 0.501494 0.018761 0.097949 0.046 Uiso 1 1 calc R U . . .
H40C H 0.548157 0.086089 0.026133 0.046 Uiso 1 1 calc R U . . .
C41 C 0.0843(2) 0.53892(14) 0.18323(14) 0.0145(4) Uani 1 1 d . . . . .
H41 H 0.058030 0.481042 0.188900 0.017 Uiso 1 1 calc R U . . .
C42 C 0.0095(3) 0.57925(15) 0.25854(15) 0.0219(5) Uani 1 1 d . . . . .
H42A H 0.020071 0.637967 0.250425 0.033 Uiso 1 1 calc R U . . .
H42B H 0.051425 0.557451 0.305157 0.033 Uiso 1 1 calc R U . . .
H42C H -0.090620 0.568085 0.268093 0.033 Uiso 1 1 calc R U . . .
C43 C 0.0317(3) 0.58048(16) 0.10817(15) 0.0221(5) Uani 1 1 d . . . . .
H43A H 0.077188 0.553445 0.060436 0.033 Uiso 1 1 calc R U . . .
H43B H 0.055030 0.637636 0.101739 0.033 Uiso 1 1 calc R U . . .
H43C H -0.070474 0.576794 0.114598 0.033 Uiso 1 1 calc R U . . .
C44 C 0.3331(2) 0.47001(13) 0.15869(12) 0.0106(4) Uani 1 1 d . . . . .
C45 C 0.4812(2) 0.47578(13) 0.14854(12) 0.0111(4) Uani 1 1 d . . . . .
C46 C 0.5346(2) 0.55096(13) 0.15360(13) 0.0126(4) Uani 1 1 d . . . . .
H46 H 0.633721 0.554860 0.146660 0.015 Uiso 1 1 calc R U . . .
C47 C 0.4488(2) 0.62057(13) 0.16841(13) 0.0130(4) Uani 1 1 d . . . . .
C48 C 0.3043(2) 0.61346(13) 0.17861(13) 0.0131(4) Uani 1 1 d . . . . .
H48 H 0.244085 0.660194 0.189391 0.016 Uiso 1 1 calc R U . . .
C49 C 0.2444(2) 0.53978(13) 0.17355(13) 0.0120(4) Uani 1 1 d . . . . .
C50 C 0.5813(2) 0.40271(13) 0.12835(13) 0.0128(4) Uani 1 1 d . . . . .
H50 H 0.536291 0.353748 0.158230 0.015 Uiso 1 1 calc R U . . .
C51 C 0.6005(3) 0.39027(15) 0.03825(14) 0.0198(5) Uani 1 1 d . . . . .
H51A H 0.641356 0.438220 0.007004 0.030 Uiso 1 1 calc R U . . .
H51B H 0.508967 0.382125 0.023641 0.030 Uiso 1 1 calc R U . . .
H51C H 0.663543 0.342508 0.026538 0.030 Uiso 1 1 calc R U . . .
C52 C 0.7252(2) 0.40689(15) 0.15361(15) 0.0188(5) Uani 1 1 d . . . . .
H52A H 0.777484 0.354542 0.147281 0.028 Uiso 1 1 calc R U . . .
H52B H 0.712123 0.419399 0.210054 0.028 Uiso 1 1 calc R U . . .
H52C H 0.778162 0.449387 0.119653 0.028 Uiso 1 1 calc R U . . .
C53 C 0.5053(2) 0.70317(14) 0.17382(14) 0.0166(5) Uani 1 1 d . . . . .
H53 H 0.442369 0.729185 0.218920 0.020 Uiso 1 1 calc R U . . .
C54 C 0.6546(3) 0.69946(15) 0.19285(16) 0.0230(5) Uani 1 1 d . . . . .
H54A H 0.720475 0.677600 0.148078 0.034 Uiso 1 1 calc R U . . .
H54B H 0.658721 0.664281 0.242120 0.034 Uiso 1 1 calc R U . . .
H54C H 0.680365 0.754131 0.200550 0.034 Uiso 1 1 calc R U . . .
C55 C 0.4981(3) 0.75832(15) 0.09716(16) 0.0245(6) Uani 1 1 d . . . . .
H55A H 0.561872 0.735930 0.051886 0.037 Uiso 1 1 calc R U . . .
H55B H 0.526043 0.812618 0.104481 0.037 Uiso 1 1 calc R U . . .
H55C H 0.401649 0.761750 0.086010 0.037 Uiso 1 1 calc R U . . .
C56 C 0.0661(3) -0.01844(19) 0.13044(17) 0.0346(7) Uani 1 1 d . . . . .
H56 H 0.110569 0.022414 0.151474 0.042 Uiso 1 1 calc R U . . .
C57 C 0.1358(4) -0.0905(2) 0.1161(2) 0.0450(8) Uani 1 1 d . . . . .
H57 H 0.229469 -0.099427 0.126127 0.054 Uiso 1 1 calc R U . . .
C58 C 0.0735(5) -0.1500(2) 0.0877(2) 0.0539(10) Uani 1 1 d . . . . .
H58 H 0.123322 -0.200484 0.078120 0.065 Uiso 1 1 calc R U . . .
C59 C -0.0624(5) -0.1378(2) 0.07252(19) 0.0554(11) Uani 1 1 d . . . . .
H59 H -0.106883 -0.179854 0.053349 0.067 Uiso 1 1 calc R U . . .
C60 C -0.1331(3) -0.0634(3) 0.08559(18) 0.0453(9) Uani 1 1 d . . . . .
H60 H -0.225930 -0.053570 0.074377 0.054 Uiso 1 1 calc R U . . .
C61 C -0.0678(3) -0.00388(18) 0.11490(17) 0.0340(7) Uani 1 1 d . . . . .
H61 H -0.115592 0.047178 0.124335 0.041 Uiso 1 1 calc R U . . .
C11 C 0.0284(2) 0.39355(13) 0.36571(14) 0.0147(4) Uani 1 1 d . . . . .
H11 H 0.016588 0.405422 0.311288 0.018 Uiso 1 1 calc R U . . .
C10 C -0.0788(2) 0.41478(14) 0.42720(15) 0.0182(5) Uani 1 1 d . . . . .
H10 H -0.164349 0.439791 0.414659 0.022 Uiso 1 1 calc R U . . .
C12 C 0.1538(2) 0.35487(12) 0.38283(13) 0.0106(4) Uani 1 1 d . . . . .
C13 C 0.4138(2) 0.33988(13) 0.54224(12) 0.0106(4) Uani 1 1 d . . . . .
C14 C 0.3668(3) 0.41803(14) 0.55946(15) 0.0191(5) Uani 1 1 d . . . . .
H14 H 0.285357 0.441631 0.540521 0.023 Uiso 1 1 calc R U . . .
C15 C 0.4382(3) 0.46223(15) 0.60437(16) 0.0217(5) Uani 1 1 d . . . . .
H15 H 0.404939 0.515710 0.616414 0.026 Uiso 1 1 calc R U . . .
C16 C 0.5572(2) 0.42847(14) 0.63144(14) 0.0155(5) Uani 1 1 d . . . . .
H16 H 0.605720 0.458588 0.662270 0.019 Uiso 1 1 calc R U . . .
C18 C 0.5354(2) 0.30622(14) 0.56872(15) 0.0170(5) Uani 1 1 d . . . . .
H18 H 0.569749 0.253093 0.556033 0.020 Uiso 1 1 calc R U . . .
C17 C 0.6058(2) 0.35055(14) 0.61357(14) 0.0173(5) Uani 1 1 d . . . . .
H17 H 0.687785 0.327395 0.632173 0.021 Uiso 1 1 calc R U . . .
C19 C 0.5359(2) 0.33125(13) 0.35269(12) 0.0103(4) Uani 1 1 d . . . . .

loop_
_atom_site_aniso_label
_atom_site_aniso_U_11
_atom_site_aniso_U_22
_atom_site_aniso_U_33
_atom_site_aniso_U_23
_atom_site_aniso_U_13
_atom_site_aniso_U_12
Br1 0.01407(11) 0.01002(10) 0.01616(11) -0.00130(8) -0.00253(8) 0.00212(8)
Ge1 0.00891(11) 0.00799(11) 0.00773(11) -0.00104(8) -0.00220(8) -0.00029(8)
O1 0.0124(7) 0.0094(7) 0.0127(7) -0.0003(6) -0.0046(6) -0.0021(6)
P1 0.0102(3) 0.0096(2) 0.0083(2) -0.0013(2) -0.0018(2) -0.0007(2)
C1 0.0124(10) 0.0122(10) 0.0125(10) -0.0002(8) -0.0023(8) -0.0026(8)
O2 0.0110(7) 0.0140(8) 0.0195(8) -0.0022(7) -0.0046(6) -0.0020(6)
C2 0.0259(13) 0.0195(12) 0.0121(11) -0.0010(9) -0.0050(9) -0.0082(10)
C3 0.0362(15) 0.0281(14) 0.0128(11) 0.0026(10) -0.0020(11) -0.0144(12)
C4 0.0384(16) 0.0225(13) 0.0205(13) 0.0055(11) -0.0001(12) -0.0151(12)
C5 0.0366(15) 0.0166(12) 0.0244(13) -0.0047(10) 0.0010(11) -0.0153(11)
C6 0.0210(12) 0.0191(12) 0.0141(11) -0.0038(9) 0.0002(9) -0.0070(10)
C7 0.0096(10) 0.0112(10) 0.0128(10) -0.0028(8) -0.0017(8) -0.0015(8)
C8 0.0151(11) 0.0195(11) 0.0126(11) -0.0028(9) -0.0004(9) -0.0016(9)
C9 0.0117(11) 0.0225(12) 0.0227(12) -0.0096(10) 0.0021(9) 0.0012(9)
B0 0.0100(11) 0.0070(10) 0.0107(11) -0.0008(9) -0.0027(9) 0.0003(9)
C20 0.0079(9) 0.0113(10) 0.0075(9) -0.0014(8) -0.0005(7) 0.0002(8)
C21 0.0098(10) 0.0109(10) 0.0102(10) -0.0018(8) -0.0003(8) 0.0002(8)
C22 0.0162(11) 0.0131(10) 0.0117(10) 0.0009(9) -0.0030(9) -0.0010(9)
C23 0.0170(11) 0.0173(11) 0.0114(10) -0.0003(9) -0.0062(9) -0.0005(9)
C24 0.0150(11) 0.0129(10) 0.0134(11) -0.0032(9) -0.0041(9) -0.0027(9)
C25 0.0083(10) 0.0106(10) 0.0094(10) -0.0016(8) -0.0007(8) 0.0007(8)
C26 0.0121(10) 0.0084(9) 0.0114(10) -0.0020(8) -0.0057(8) -0.0014(8)
C27 0.0125(10) 0.0117(10) 0.0127(10) -0.0043(8) -0.0047(8) 0.0005(8)
C28 0.0157(11) 0.0121(10) 0.0178(11) -0.0051(9) -0.0067(9) 0.0037(9)
C29 0.0200(12) 0.0092(10) 0.0176(11) -0.0011(9) -0.0085(9) -0.0010(9)
C30 0.0150(11) 0.0118(10) 0.0145(11) -0.0002(9) -0.0027(9) -0.0041(9)
C31 0.0119(10) 0.0098(10) 0.0113(10) -0.0023(8) -0.0046(8) -0.0012(8)
C32 0.0110(10) 0.0109(10) 0.0144(10) -0.0014(8) -0.0025(8) -0.0008(8)
C33 0.0133(11) 0.0170(11) 0.0174(11) -0.0022(9) -0.0001(9) -0.0002(9)
C34 0.0124(11) 0.0207(12) 0.0185(11) -0.0020(10) -0.0039(9) -0.0007(9)
C35 0.0309(14) 0.0108(11) 0.0239(13) 0.0018(10) -0.0098(11) 0.0006(10)
C36 0.0422(17) 0.0163(12) 0.0317(15) 0.0022(11) -0.0208(13) 0.0022(12)
C37 0.058(2) 0.0118(12) 0.0459(18) -0.0010(12) -0.0306(16) 0.0002(13)
C38 0.0136(11) 0.0170(11) 0.0149(11) -0.0032(9) -0.0018(9) 0.0021(9)
C39 0.0160(12) 0.0499(18) 0.0223(13) -0.0016(13) -0.0005(10) -0.0071(12)
C40 0.0384(16) 0.0314(15) 0.0205(13) -0.0105(12) 0.0045(12) -0.0041(13)
C41 0.0131(11) 0.0127(10) 0.0172(11) 0.0004(9) -0.0026(9) 0.0008(9)
C42 0.0192(12) 0.0189(12) 0.0251(13) -0.0023(10) 0.0025(10) 0.0024(10)
C43 0.0166(12) 0.0240(13) 0.0259(13) 0.0039(11) -0.0082(10) 0.0007(10)
C44 0.0150(10) 0.0097(10) 0.0075(9) 0.0002(8) -0.0032(8) -0.0019(8)
C45 0.0140(10) 0.0126(10) 0.0064(9) 0.0000(8) -0.0015(8) 0.0004(8)
C46 0.0141(11) 0.0139(10) 0.0098(10) -0.0013(8) -0.0015(8) -0.0024(9)
C47 0.0202(11) 0.0108(10) 0.0087(10) -0.0009(8) -0.0031(8) -0.0026(9)
C48 0.0175(11) 0.0098(10) 0.0114(10) -0.0009(8) -0.0018(9) 0.0018(8)
C49 0.0141(11) 0.0131(10) 0.0089(10) 0.0008(8) -0.0037(8) 0.0002(8)
C50 0.0132(10) 0.0115(10) 0.0130(10) -0.0001(8) -0.0007(8) -0.0004(8)
C51 0.0237(13) 0.0198(12) 0.0146(11) -0.0036(10) 0.0007(10) 0.0011(10)
C52 0.0148(11) 0.0182(11) 0.0227(12) -0.0012(10) -0.0024(9) 0.0004(9)
C53 0.0210(12) 0.0121(10) 0.0168(11) -0.0030(9) -0.0013(9) -0.0031(9)
C54 0.0288(14) 0.0181(12) 0.0247(13) -0.0036(10) -0.0084(11) -0.0084(10)
C55 0.0325(14) 0.0138(11) 0.0282(14) 0.0032(10) -0.0088(11) -0.0064(10)
C56 0.0379(17) 0.0398(17) 0.0273(15) -0.0053(13) -0.0036(13) -0.0119(14)
C57 0.0416(19) 0.056(2) 0.0364(18) -0.0004(17) -0.0105(15) 0.0114(17)
C58 0.081(3) 0.0335(18) 0.042(2) -0.0020(16) -0.002(2) 0.0126(19)
C59 0.096(3) 0.053(2) 0.0213(15) -0.0103(15) -0.0033(18) -0.043(2)
C60 0.0291(16) 0.085(3) 0.0222(15) 0.0052(17) -0.0064(12) -0.0132(17)
C61 0.0401(17) 0.0324(15) 0.0245(14) 0.0008(12) 0.0040(13) 0.0067(13)
C11 0.0158(11) 0.0119(10) 0.0178(11) -0.0029(9) -0.0069(9) 0.0006(9)
C10 0.0112(11) 0.0180(11) 0.0268(13) -0.0084(10) -0.0054(9) 0.0030(9)
C12 0.0104(10) 0.0082(9) 0.0132(10) -0.0027(8) -0.0012(8) -0.0006(8)
C13 0.0121(10) 0.0119(10) 0.0082(9) -0.0008(8) -0.0022(8) -0.0029(8)
C14 0.0175(12) 0.0143(11) 0.0285(13) -0.0052(10) -0.0113(10) 0.0024(9)
C15 0.0221(13) 0.0134(11) 0.0327(14) -0.0110(10) -0.0097(11) 0.0025(10)
C16 0.0178(11) 0.0164(11) 0.0135(11) -0.0031(9) -0.0033(9) -0.0063(9)
C18 0.0167(11) 0.0116(10) 0.0243(12) -0.0047(9) -0.0071(10) 0.0024(9)
C17 0.0168(11) 0.0162(11) 0.0209(12) -0.0001(10) -0.0091(9) -0.0010(9)
C19 0.0123(10) 0.0109(10) 0.0080(9) -0.0035(8) -0.0016(8) 0.0006(8)

_geom_special_details            
;
 All esds (except the esd in the dihedral angle between two l.s. planes)
 are estimated using the full covariance matrix.  The cell esds are taken
 into account individually in the estimation of esds in distances, angles
 and torsion angles; correlations between esds in cell parameters are only
 used when they are defined by crystal symmetry.  An approximate (isotropic)
 treatment of cell esds is used for estimating esds involving l.s. planes.
;

loop_
_geom_bond_atom_site_label_1
_geom_bond_atom_site_label_2
_geom_bond_distance
_geom_bond_site_symmetry_2
_geom_bond_publ_flag
Br1 B0 1.972(2) . ?
Ge1 O1 1.8969(14) . ?
Ge1 C12 1.955(2) . ?
Ge1 C20 1.957(2) . ?
Ge1 B0 2.085(2) . ?
Ge1 C19 2.459(2) . ?
O1 C19 1.368(2) . ?
P1 C13 1.804(2) . ?
P1 C1 1.811(2) . ?
P1 C7 1.816(2) . ?
P1 B0 1.971(2) . ?
C1 C6 1.394(3) . ?
C1 C2 1.395(3) . ?
O2 C19 1.210(3) . ?
C2 C3 1.390(3) . ?
C2 H2 0.9500 . ?
C3 C4 1.384(4) . ?
C3 H3 0.9500 . ?
C4 C5 1.386(4) . ?
C4 H4 0.9500 . ?
C5 C6 1.389(3) . ?
C5 H5 0.9500 . ?
C6 H6 0.9500 . ?
C7 C8 1.400(3) . ?
C7 C12 1.402(3) . ?
C8 C9 1.384(3) . ?
C8 H8 0.9500 . ?
C9 C10 1.392(3) . ?
C9 H9 0.9500 . ?
B0 C19 1.629(3) . ?
C20 C25 1.410(3) . ?
C20 C21 1.415(3) . ?
C21 C22 1.400(3) . ?
C21 C44 1.509(3) . ?
C22 C23 1.386(3) . ?
C22 H22 0.9500 . ?
C23 C24 1.385(3) . ?
C23 H23 0.9500 . ?
C24 C25 1.397(3) . ?
C24 H24 0.9500 . ?
C25 C26 1.504(3) . ?
C26 C27 1.408(3) . ?
C26 C31 1.414(3) . ?
C27 C28 1.398(3) . ?
C27 C38 1.528(3) . ?
C28 C29 1.389(3) . ?
C28 H28 0.9500 . ?
C29 C30 1.391(3) . ?
C29 C35 1.522(3) . ?
C30 C31 1.399(3) . ?
C30 H30 0.9500 . ?
C31 C32 1.518(3) . ?
C32 C34 1.534(3) . ?
C32 C33 1.538(3) . ?
C32 H32 1.0000 . ?
C33 H33A 0.9800 . ?
C33 H33B 0.9800 . ?
C33 H33C 0.9800 . ?
C34 H34A 0.9800 . ?
C34 H34B 0.9800 . ?
C34 H34C 0.9800 . ?
C35 C36 1.530(3) . ?
C35 C37 1.532(4) . ?
C35 H35 1.0000 . ?
C36 H36A 0.9800 . ?
C36 H36B 0.9800 . ?
C36 H36C 0.9800 . ?
C37 H37A 0.9800 . ?
C37 H37B 0.9800 . ?
C37 H37C 0.9800 . ?
C38 C39 1.525(3) . ?
C38 C40 1.526(3) . ?
C38 H38 1.0000 . ?
C39 H39A 0.9800 . ?
C39 H39B 0.9800 . ?
C39 H39C 0.9800 . ?
C40 H40A 0.9800 . ?
C40 H40B 0.9800 . ?
C40 H40C 0.9800 . ?
C41 C49 1.529(3) . ?
C41 C42 1.536(3) . ?
C41 C43 1.541(3) . ?
C41 H41 1.0000 . ?
C42 H42A 0.9800 . ?
C42 H42B 0.9800 . ?
C42 H42C 0.9800 . ?
C43 H43A 0.9800 . ?
C43 H43B 0.9800 . ?
C43 H43C 0.9800 . ?
C44 C49 1.409(3) . ?
C44 C45 1.420(3) . ?
C45 C46 1.394(3) . ?
C45 C50 1.526(3) . ?
C46 C47 1.392(3) . ?
C46 H46 0.9500 . ?
C47 C48 1.388(3) . ?
C47 C53 1.522(3) . ?
C48 C49 1.400(3) . ?
C48 H48 0.9500 . ?
C50 C52 1.532(3) . ?
C50 C51 1.534(3) . ?
C50 H50 1.0000 . ?
C51 H51A 0.9800 . ?
C51 H51B 0.9800 . ?
C51 H51C 0.9800 . ?
C52 H52A 0.9800 . ?
C52 H52B 0.9800 . ?
C52 H52C 0.9800 . ?
C53 C54 1.529(3) . ?
C53 C55 1.530(3) . ?
C53 H53 1.0000 . ?
C54 H54A 0.9800 . ?
C54 H54B 0.9800 . ?
C54 H54C 0.9800 . ?
C55 H55A 0.9800 . ?
C55 H55B 0.9800 . ?
C55 H55C 0.9800 . ?
C56 C57 1.353(5) . ?
C56 C61 1.368(4) . ?
C56 H56 0.9500 . ?
C57 C58 1.351(5) . ?
C57 H57 0.9500 . ?
C58 C59 1.381(6) . ?
C58 H58 0.9500 . ?
C59 C60 1.388(5) . ?
C59 H59 0.9500 . ?
C60 C61 1.375(5) . ?
C60 H60 0.9500 . ?
C61 H61 0.9500 . ?
C11 C10 1.386(3) . ?
C11 C12 1.399(3) . ?
C11 H11 0.9500 . ?
C10 H10 0.9500 . ?
C13 C14 1.383(3) . ?
C13 C18 1.396(3) . ?
C14 C15 1.391(3) . ?
C14 H14 0.9500 . ?
C15 C16 1.380(3) . ?
C15 H15 0.9500 . ?
C16 C17 1.386(3) . ?
C16 H16 0.9500 . ?
C18 C17 1.386(3) . ?
C18 H18 0.9500 . ?
C17 H17 0.9500 . ?

loop_
_geom_angle_atom_site_label_1
_geom_angle_atom_site_label_2
_geom_angle_atom_site_label_3
_geom_angle
_geom_angle_site_symmetry_1
_geom_angle_site_symmetry_3
_geom_angle_publ_flag
O1 Ge1 C12 102.83(8) . . ?
O1 Ge1 C20 111.41(7) . . ?
C12 Ge1 C20 111.16(9) . . ?
O1 Ge1 B0 73.98(8) . . ?
C12 Ge1 B0 101.92(9) . . ?
C20 Ge1 B0 143.65(9) . . ?
O1 Ge1 C19 33.57(6) . . ?
C12 Ge1 C19 110.58(8) . . ?
C20 Ge1 C19 130.87(8) . . ?
B0 Ge1 C19 40.99(8) . . ?
C19 O1 Ge1 96.36(12) . . ?
C13 P1 C1 106.45(10) . . ?
C13 P1 C7 108.13(10) . . ?
C1 P1 C7 106.07(10) . . ?
C13 P1 B0 112.35(10) . . ?
C1 P1 B0 115.73(10) . . ?
C7 P1 B0 107.73(10) . . ?
C6 C1 C2 119.9(2) . . ?
C6 C1 P1 119.49(17) . . ?
C2 C1 P1 120.52(17) . . ?
C3 C2 C1 120.0(2) . . ?
C3 C2 H2 120.0 . . ?
C1 C2 H2 120.0 . . ?
C4 C3 C2 120.0(2) . . ?
C4 C3 H3 120.0 . . ?
C2 C3 H3 120.0 . . ?
C3 C4 C5 120.2(2) . . ?
C3 C4 H4 119.9 . . ?
C5 C4 H4 119.9 . . ?
C4 C5 C6 120.4(2) . . ?
C4 C5 H5 119.8 . . ?
C6 C5 H5 119.8 . . ?
C5 C6 C1 119.6(2) . . ?
C5 C6 H6 120.2 . . ?
C1 C6 H6 120.2 . . ?
C8 C7 C12 121.2(2) . . ?
C8 C7 P1 120.86(17) . . ?
C12 C7 P1 117.92(16) . . ?
C9 C8 C7 119.4(2) . . ?
C9 C8 H8 120.3 . . ?
C7 C8 H8 120.3 . . ?
C8 C9 C10 120.1(2) . . ?
C8 C9 H9 120.0 . . ?
C10 C9 H9 120.0 . . ?
C19 B0 P1 105.74(14) . . ?
C19 B0 Br1 118.05(15) . . ?
P1 B0 Br1 113.44(11) . . ?
C19 B0 Ge1 81.91(12) . . ?
P1 B0 Ge1 98.03(10) . . ?
Br1 B0 Ge1 133.73(13) . . ?
C25 C20 C21 119.65(19) . . ?
C25 C20 Ge1 115.76(15) . . ?
C21 C20 Ge1 124.36(16) . . ?
C22 C21 C20 118.45(19) . . ?
C22 C21 C44 116.53(18) . . ?
C20 C21 C44 125.00(19) . . ?
C23 C22 C21 121.6(2) . . ?
C23 C22 H22 119.2 . . ?
C21 C22 H22 119.2 . . ?
C24 C23 C22 119.9(2) . . ?
C24 C23 H23 120.1 . . ?
C22 C23 H23 120.1 . . ?
C23 C24 C25 120.3(2) . . ?
C23 C24 H24 119.9 . . ?
C25 C24 H24 119.9 . . ?
C24 C25 C20 120.02(19) . . ?
C24 C25 C26 118.49(19) . . ?
C20 C25 C26 121.40(18) . . ?
C27 C26 C31 120.41(19) . . ?
C27 C26 C25 118.65(19) . . ?
C31 C26 C25 120.92(19) . . ?
C28 C27 C26 118.8(2) . . ?
C28 C27 C38 119.6(2) . . ?
C26 C27 C38 121.59(19) . . ?
C29 C28 C27 122.0(2) . . ?
C29 C28 H28 119.0 . . ?
C27 C28 H28 119.0 . . ?
C28 C29 C30 118.2(2) . . ?
C28 C29 C35 121.9(2) . . ?
C30 C29 C35 119.9(2) . . ?
C29 C30 C31 122.5(2) . . ?
C29 C30 H30 118.8 . . ?
C31 C30 H30 118.8 . . ?
C30 C31 C26 118.1(2) . . ?
C30 C31 C32 120.56(19) . . ?
C26 C31 C32 121.20(18) . . ?
C31 C32 C34 110.24(18) . . ?
C31 C32 C33 113.85(18) . . ?
C34 C32 C33 110.25(18) . . ?
C31 C32 H32 107.4 . . ?
C34 C32 H32 107.4 . . ?
C33 C32 H32 107.4 . . ?
C32 C33 H33A 109.5 . . ?
C32 C33 H33B 109.5 . . ?
H33A C33 H33B 109.5 . . ?
C32 C33 H33C 109.5 . . ?
H33A C33 H33C 109.5 . . ?
H33B C33 H33C 109.5 . . ?
C32 C34 H34A 109.5 . . ?
C32 C34 H34B 109.5 . . ?
H34A C34 H34B 109.5 . . ?
C32 C34 H34C 109.5 . . ?
H34A C34 H34C 109.5 . . ?
H34B C34 H34C 109.5 . . ?
C29 C35 C36 111.8(2) . . ?
C29 C35 C37 111.8(2) . . ?
C36 C35 C37 110.9(2) . . ?
C29 C35 H35 107.4 . . ?
C36 C35 H35 107.4 . . ?
C37 C35 H35 107.4 . . ?
C35 C36 H36A 109.5 . . ?
C35 C36 H36B 109.5 . . ?
H36A C36 H36B 109.5 . . ?
C35 C36 H36C 109.5 . . ?
H36A C36 H36C 109.5 . . ?
H36B C36 H36C 109.5 . . ?
C35 C37 H37A 109.5 . . ?
C35 C37 H37B 109.5 . . ?
H37A C37 H37B 109.5 . . ?
C35 C37 H37C 109.5 . . ?
H37A C37 H37C 109.5 . . ?
H37B C37 H37C 109.5 . . ?
C39 C38 C40 111.1(2) . . ?
C39 C38 C27 111.74(19) . . ?
C40 C38 C27 111.35(19) . . ?
C39 C38 H38 107.5 . . ?
C40 C38 H38 107.5 . . ?
C27 C38 H38 107.5 . . ?
C38 C39 H39A 109.5 . . ?
C38 C39 H39B 109.5 . . ?
H39A C39 H39B 109.5 . . ?
C38 C39 H39C 109.5 . . ?
H39A C39 H39C 109.5 . . ?
H39B C39 H39C 109.5 . . ?
C38 C40 H40A 109.5 . . ?
C38 C40 H40B 109.5 . . ?
H40A C40 H40B 109.5 . . ?
C38 C40 H40C 109.5 . . ?
H40A C40 H40C 109.5 . . ?
H40B C40 H40C 109.5 . . ?
C49 C41 C42 112.40(19) . . ?
C49 C41 C43 110.94(18) . . ?
C42 C41 C43 109.63(19) . . ?
C49 C41 H41 107.9 . . ?
C42 C41 H41 107.9 . . ?
C43 C41 H41 107.9 . . ?
C41 C42 H42A 109.5 . . ?
C41 C42 H42B 109.5 . . ?
H42A C42 H42B 109.5 . . ?
C41 C42 H42C 109.5 . . ?
H42A C42 H42C 109.5 . . ?
H42B C42 H42C 109.5 . . ?
C41 C43 H43A 109.5 . . ?
C41 C43 H43B 109.5 . . ?
H43A C43 H43B 109.5 . . ?
C41 C43 H43C 109.5 . . ?
H43A C43 H43C 109.5 . . ?
H43B C43 H43C 109.5 . . ?
C49 C44 C45 119.55(19) . . ?
C49 C44 C21 120.12(19) . . ?
C45 C44 C21 120.00(19) . . ?
C46 C45 C44 118.6(2) . . ?
C46 C45 C50 120.02(19) . . ?
C44 C45 C50 121.27(19) . . ?
C47 C46 C45 122.7(2) . . ?
C47 C46 H46 118.7 . . ?
C45 C46 H46 118.7 . . ?
C48 C47 C46 117.7(2) . . ?
C48 C47 C53 118.9(2) . . ?
C46 C47 C53 123.4(2) . . ?
C47 C48 C49 122.3(2) . . ?
C47 C48 H48 118.9 . . ?
C49 C48 H48 118.9 . . ?
C48 C49 C44 119.1(2) . . ?
C48 C49 C41 118.2(2) . . ?
C44 C49 C41 122.68(19) . . ?
C45 C50 C52 114.13(19) . . ?
C45 C50 C51 110.55(18) . . ?
C52 C50 C51 109.89(19) . . ?
C45 C50 H50 107.3 . . ?
C52 C50 H50 107.3 . . ?
C51 C50 H50 107.3 . . ?
C50 C51 H51A 109.5 . . ?
C50 C51 H51B 109.5 . . ?
H51A C51 H51B 109.5 . . ?
C50 C51 H51C 109.5 . . ?
H51A C51 H51C 109.5 . . ?
H51B C51 H51C 109.5 . . ?
C50 C52 H52A 109.5 . . ?
C50 C52 H52B 109.5 . . ?
H52A C52 H52B 109.5 . . ?
C50 C52 H52C 109.5 . . ?
H52A C52 H52C 109.5 . . ?
H52B C52 H52C 109.5 . . ?
C47 C53 C54 114.08(19) . . ?
C47 C53 C55 111.34(19) . . ?
C54 C53 C55 109.7(2) . . ?
C47 C53 H53 107.1 . . ?
C54 C53 H53 107.1 . . ?
C55 C53 H53 107.1 . . ?
C53 C54 H54A 109.5 . . ?
C53 C54 H54B 109.5 . . ?
H54A C54 H54B 109.5 . . ?
C53 C54 H54C 109.5 . . ?
H54A C54 H54C 109.5 . . ?
H54B C54 H54C 109.5 . . ?
C53 C55 H55A 109.5 . . ?
C53 C55 H55B 109.5 . . ?
H55A C55 H55B 109.5 . . ?
C53 C55 H55C 109.5 . . ?
H55A C55 H55C 109.5 . . ?
H55B C55 H55C 109.5 . . ?
C57 C56 C61 120.6(3) . . ?
C57 C56 H56 119.7 . . ?
C61 C56 H56 119.7 . . ?
C58 C57 C56 120.6(3) . . ?
C58 C57 H57 119.7 . . ?
C56 C57 H57 119.7 . . ?
C57 C58 C59 120.3(3) . . ?
C57 C58 H58 119.9 . . ?
C59 C58 H58 119.9 . . ?
C58 C59 C60 119.2(3) . . ?
C58 C59 H59 120.4 . . ?
C60 C59 H59 120.4 . . ?
C61 C60 C59 119.5(3) . . ?
C61 C60 H60 120.3 . . ?
C59 C60 H60 120.3 . . ?
C56 C61 C60 119.8(3) . . ?
C56 C61 H61 120.1 . . ?
C60 C61 H61 120.1 . . ?
C10 C11 C12 120.8(2) . . ?
C10 C11 H11 119.6 . . ?
C12 C11 H11 119.6 . . ?
C11 C10 C9 120.3(2) . . ?
C11 C10 H10 119.8 . . ?
C9 C10 H10 119.8 . . ?
C11 C12 C7 118.1(2) . . ?
C11 C12 Ge1 127.41(17) . . ?
C7 C12 Ge1 114.31(15) . . ?
C14 C13 C18 119.5(2) . . ?
C14 C13 P1 122.14(17) . . ?
C18 C13 P1 118.32(17) . . ?
C13 C14 C15 120.3(2) . . ?
C13 C14 H14 119.8 . . ?
C15 C14 H14 119.8 . . ?
C16 C15 C14 120.1(2) . . ?
C16 C15 H15 120.0 . . ?
C14 C15 H15 120.0 . . ?
C15 C16 C17 119.9(2) . . ?
C15 C16 H16 120.1 . . ?
C17 C16 H16 120.1 . . ?
C17 C18 C13 119.8(2) . . ?
C17 C18 H18 120.1 . . ?
C13 C18 H18 120.1 . . ?
C18 C17 C16 120.4(2) . . ?
C18 C17 H17 119.8 . . ?
C16 C17 H17 119.8 . . ?
O2 C19 O1 121.65(19) . . ?
O2 C19 B0 132.23(19) . . ?
O1 C19 B0 106.12(16) . . ?
O2 C19 Ge1 167.54(16) . . ?
O1 C19 Ge1 50.06(9) . . ?
B0 C19 Ge1 57.10(10) . . ?

_refine_diff_density_max         0.500
_refine_diff_density_min         -0.411
_refine_diff_density_rms         0.078

_shelx_res_file                  
;
TITL CR128_0m_a.res in P-1
    CR128_0m_5.res
    created by SHELXL-2018/1 at 13:41:48 on 21-Mar-2022
CELL 0.71073 9.6665 16.5723 16.9238 84.989 79.924 86.345
ZERR 4.00 0.0002 0.0004 0.0004 0.002 0.001 0.001
LATT 1
SFAC C B P CL GE BR O H
UNIT 122 2 2 0 2 2 4 138
LIST 4 ! automatically inserted. Change 6 to 4 for CHECKCIF!!
TEMP -173.150
OMIT     1   0   2
OMIT     0   2   0
OMIT     0   0   2
OMIT     1   0   1
OMIT     0   0   2
OMIT     1   0   1
OMIT     1   0   1
OMIT     1   1   0
OMIT     1   1   0
OMIT     0  -1   1
OMIT     1   1   0
OMIT     0  -1   1
OMIT     0  -1   1
OMIT    -1   0   1
OMIT     1   0   0
OMIT    -1   1   0
OMIT    -1   1   0
OMIT     0   0   1
OMIT    -1   0   1
OMIT     1   1   1
OMIT    -1   0   1
OMIT     0   1   1
OMIT     1   0   0
OMIT     1   1   1
OMIT     1   1   1
OMIT     0   0   2
OMIT     1   0   0
OMIT     0   2   0
OMIT     1  -1   1
OMIT     1  -1   1
OMIT    -1   1   1
OMIT    -1   1   1
OMIT    -1   1   2
OMIT     1   2   0
OMIT    -2  -6   5
OMIT    -4   0  11
OMIT    -1  -2   1
OMIT    -4 -10   3
OMIT    -3  -8   5
ACTA
BOND $H
MERG 0
L.S. 4
FMAP 2
PLAN -152 0 0.00
WGHT    0.049200    0.963700
FVAR       0.44469
BR1   6    0.534848    0.144776    0.385747    11.00000    0.01407    0.01002 =
         0.01616   -0.00130   -0.00253    0.00212
GE1   5    0.313084    0.314667    0.306080    11.00000    0.00891    0.00799 =
         0.00773   -0.00104   -0.00220   -0.00029
O1    7    0.455724    0.386064    0.312650    11.00000    0.01237    0.00941 =
         0.01274   -0.00029   -0.00462   -0.00215
P1    3    0.323777    0.279332    0.485646    11.00000    0.01021    0.00957 =
         0.00829   -0.00131   -0.00176   -0.00073
C1    1    0.262396    0.193062    0.552862    11.00000    0.01237    0.01218 =
         0.01245   -0.00018   -0.00226   -0.00260
O2    7    0.653918    0.345111    0.360692    11.00000    0.01101    0.01404 =
         0.01947   -0.00221   -0.00457   -0.00198
C2    1    0.242063    0.197175    0.636102    11.00000    0.02591    0.01948 =
         0.01215   -0.00097   -0.00498   -0.00824
AFIX  43
H2    8    0.265543    0.244354    0.657979    11.00000   -1.20000
AFIX   0
C3    1    0.187407    0.132176    0.687032    11.00000    0.03624    0.02808 =
         0.01284    0.00262   -0.00197   -0.01438
AFIX  43
H3    8    0.172835    0.135093    0.743719    11.00000   -1.20000
AFIX   0
C4    1    0.154246    0.063234    0.655110    11.00000    0.03838    0.02252 =
         0.02051    0.00548   -0.00014   -0.01506
AFIX  43
H4    8    0.117698    0.018672    0.689971    11.00000   -1.20000
AFIX   0
C5    1    0.174189    0.059006    0.572456    11.00000    0.03663    0.01657 =
         0.02443   -0.00469    0.00095   -0.01531
AFIX  43
H5    8    0.151445    0.011466    0.550899    11.00000   -1.20000
AFIX   0
C6    1    0.227249    0.123885    0.520940    11.00000    0.02095    0.01913 =
         0.01407   -0.00380    0.00023   -0.00705
AFIX  43
H6    8    0.239517    0.121136    0.464289    11.00000   -1.20000
AFIX   0
C7    1    0.166996    0.337109    0.463805    11.00000    0.00961    0.01118 =
         0.01284   -0.00278   -0.00166   -0.00150
C8    1    0.059792    0.359707    0.526010    11.00000    0.01508    0.01951 =
         0.01261   -0.00277   -0.00038   -0.00156
AFIX  43
H8    8    0.070437    0.347747    0.580614    11.00000   -1.20000
AFIX   0
C9    1   -0.061843    0.399628    0.507244    11.00000    0.01169    0.02250 =
         0.02266   -0.00956    0.00213    0.00119
AFIX  43
H9    8   -0.133837    0.416714    0.549043    11.00000   -1.20000
AFIX   0
B0    2    0.439583    0.253519    0.382208    11.00000    0.01004    0.00698 =
         0.01070   -0.00083   -0.00267    0.00028
C20   1    0.267981    0.320624    0.197344    11.00000    0.00792    0.01132 =
         0.00753   -0.00144   -0.00054    0.00017
C21   1    0.272272    0.391931    0.144697    11.00000    0.00982    0.01089 =
         0.01022   -0.00176   -0.00035    0.00018
C22   1    0.220201    0.390452    0.072730    11.00000    0.01625    0.01313 =
         0.01174    0.00092   -0.00300   -0.00102
AFIX  43
H22   8    0.223253    0.437853    0.036714    11.00000   -1.20000
AFIX   0
C23   1    0.164309    0.321583    0.052699    11.00000    0.01705    0.01728 =
         0.01137   -0.00028   -0.00616   -0.00048
AFIX  43
H23   8    0.126434    0.322689    0.004443    11.00000   -1.20000
AFIX   0
C24   1    0.163776    0.251149    0.103163    11.00000    0.01498    0.01294 =
         0.01343   -0.00321   -0.00413   -0.00266
AFIX  43
H24   8    0.127214    0.203613    0.088887    11.00000   -1.20000
AFIX   0
C25   1    0.216791    0.249685    0.175007    11.00000    0.00825    0.01059 =
         0.00937   -0.00161   -0.00069    0.00066
C26   1    0.225227    0.170234    0.224623    11.00000    0.01208    0.00843 =
         0.01138   -0.00202   -0.00572   -0.00144
C27   1    0.341522    0.116000    0.203855    11.00000    0.01254    0.01174 =
         0.01271   -0.00434   -0.00473    0.00047
C28   1    0.350006    0.042193    0.250007    11.00000    0.01568    0.01205 =
         0.01776   -0.00514   -0.00665    0.00373
AFIX  43
H28   8    0.428373    0.005499    0.236180    11.00000   -1.20000
AFIX   0
C29   1    0.247214    0.020935    0.315487    11.00000    0.01996    0.00916 =
         0.01764   -0.00107   -0.00848   -0.00105
C30   1    0.131730    0.074647    0.333671    11.00000    0.01500    0.01184 =
         0.01445   -0.00023   -0.00266   -0.00409
AFIX  43
H30   8    0.060155    0.060221    0.377790    11.00000   -1.20000
AFIX   0
C31   1    0.116984    0.149117    0.289447    11.00000    0.01191    0.00979 =
         0.01130   -0.00225   -0.00464   -0.00124
C32   1   -0.016036    0.202830    0.307488    11.00000    0.01096    0.01085 =
         0.01444   -0.00144   -0.00252   -0.00077
AFIX  13
H32   8    0.010259    0.260197    0.292251    11.00000   -1.20000
AFIX   0
C33   1   -0.084627    0.197437    0.396820    11.00000    0.01331    0.01700 =
         0.01736   -0.00220   -0.00010   -0.00020
AFIX 137
H33A  8   -0.161390    0.238980    0.405431    11.00000   -1.50000
H33B  8   -0.014136    0.206259    0.429935    11.00000   -1.50000
H33C  8   -0.122050    0.143637    0.412003    11.00000   -1.50000
AFIX   0
C34   1   -0.122363    0.183824    0.255046    11.00000    0.01241    0.02067 =
         0.01846   -0.00200   -0.00393   -0.00074
AFIX 137
H34A  8   -0.079954    0.191813    0.198113    11.00000   -1.50000
H34B  8   -0.206428    0.220105    0.265910    11.00000   -1.50000
H34C  8   -0.148642    0.127412    0.267609    11.00000   -1.50000
AFIX   0
C35   1    0.258107   -0.058598    0.366790    11.00000    0.03087    0.01079 =
         0.02391    0.00182   -0.00976    0.00064
AFIX  13
H35   8    0.176113   -0.058699    0.411935    11.00000   -1.20000
AFIX   0
C36   1    0.391823   -0.066017    0.404295    11.00000    0.04216    0.01628 =
         0.03170    0.00223   -0.02079    0.00217
AFIX 137
H36A  8    0.474217   -0.071547    0.361868    11.00000   -1.50000
H36B  8    0.388699   -0.113879    0.442791    11.00000   -1.50000
H36C  8    0.398181   -0.017376    0.432244    11.00000   -1.50000
AFIX   0
C37   1    0.248183   -0.131968    0.319268    11.00000    0.05834    0.01179 =
         0.04588   -0.00105   -0.03058    0.00019
AFIX 137
H37A  8    0.161995   -0.125908    0.295783    11.00000   -1.50000
H37B  8    0.246177   -0.181556    0.355439    11.00000   -1.50000
H37C  8    0.330029   -0.135375    0.276186    11.00000   -1.50000
AFIX   0
C38   1    0.457430    0.135828    0.132191    11.00000    0.01356    0.01704 =
         0.01486   -0.00320   -0.00176    0.00214
AFIX  13
H38   8    0.427953    0.188069    0.104151    11.00000   -1.20000
AFIX   0
C39   1    0.596686    0.148316    0.158993    11.00000    0.01605    0.04992 =
         0.02225   -0.00159   -0.00054   -0.00709
AFIX 137
H39A  8    0.667326    0.163012    0.111776    11.00000   -1.50000
H39B  8    0.628440    0.098037    0.186865    11.00000   -1.50000
H39C  8    0.583770    0.191924    0.195559    11.00000   -1.50000
AFIX   0
C40   1    0.474722    0.071154    0.071843    11.00000    0.03836    0.03138 =
         0.02052   -0.01054    0.00447   -0.00413
AFIX 137
H40A  8    0.385622    0.067075    0.052689    11.00000   -1.50000
H40B  8    0.501494    0.018761    0.097949    11.00000   -1.50000
H40C  8    0.548157    0.086089    0.026133    11.00000   -1.50000
AFIX   0
C41   1    0.084275    0.538919    0.183230    11.00000    0.01313    0.01273 =
         0.01716    0.00044   -0.00257    0.00078
AFIX  13
H41   8    0.058030    0.481042    0.188900    11.00000   -1.20000
AFIX   0
C42   1    0.009526    0.579254    0.258539    11.00000    0.01921    0.01887 =
         0.02507   -0.00227    0.00255    0.00236
AFIX 137
H42A  8    0.020071    0.637967    0.250425    11.00000   -1.50000
H42B  8    0.051425    0.557451    0.305157    11.00000   -1.50000
H42C  8   -0.090620    0.568085    0.268093    11.00000   -1.50000
AFIX   0
C43   1    0.031722    0.580481    0.108170    11.00000    0.01662    0.02405 =
         0.02595    0.00390   -0.00824    0.00070
AFIX 137
H43A  8    0.077188    0.553445    0.060436    11.00000   -1.50000
H43B  8    0.055030    0.637636    0.101739    11.00000   -1.50000
H43C  8   -0.070474    0.576794    0.114598    11.00000   -1.50000
AFIX   0
C44   1    0.333126    0.470013    0.158692    11.00000    0.01501    0.00966 =
         0.00751    0.00024   -0.00316   -0.00191
C45   1    0.481201    0.475784    0.148540    11.00000    0.01403    0.01260 =
         0.00635    0.00002   -0.00146    0.00040
C46   1    0.534639    0.550960    0.153601    11.00000    0.01409    0.01389 =
         0.00983   -0.00132   -0.00146   -0.00244
AFIX  43
H46   8    0.633721    0.554860    0.146660    11.00000   -1.20000
AFIX   0
C47   1    0.448787    0.620568    0.168409    11.00000    0.02017    0.01079 =
         0.00866   -0.00089   -0.00311   -0.00259
C48   1    0.304344    0.613457    0.178607    11.00000    0.01755    0.00976 =
         0.01145   -0.00086   -0.00177    0.00181
AFIX  43
H48   8    0.244085    0.660194    0.189391    11.00000   -1.20000
AFIX   0
C49   1    0.244397    0.539780    0.173547    11.00000    0.01410    0.01315 =
         0.00892    0.00082   -0.00370    0.00019
C50   1    0.581337    0.402710    0.128352    11.00000    0.01320    0.01155 =
         0.01298   -0.00006   -0.00071   -0.00042
AFIX  13
H50   8    0.536291    0.353748    0.158230    11.00000   -1.20000
AFIX   0
C51   1    0.600534    0.390267    0.038248    11.00000    0.02369    0.01985 =
         0.01464   -0.00356    0.00069    0.00106
AFIX 137
H51A  8    0.641356    0.438220    0.007004    11.00000   -1.50000
H51B  8    0.508967    0.382125    0.023641    11.00000   -1.50000
H51C  8    0.663543    0.342508    0.026538    11.00000   -1.50000
AFIX   0
C52   1    0.725245    0.406886    0.153611    11.00000    0.01482    0.01821 =
         0.02275   -0.00121   -0.00239    0.00038
AFIX 137
H52A  8    0.777484    0.354542    0.147281    11.00000   -1.50000
H52B  8    0.712123    0.419399    0.210054    11.00000   -1.50000
H52C  8    0.778162    0.449387    0.119653    11.00000   -1.50000
AFIX   0
C53   1    0.505290    0.703167    0.173822    11.00000    0.02101    0.01209 =
         0.01676   -0.00298   -0.00128   -0.00309
AFIX  13
H53   8    0.442369    0.729185    0.218920    11.00000   -1.20000
AFIX   0
C54   1    0.654625    0.699462    0.192851    11.00000    0.02881    0.01811 =
         0.02468   -0.00362   -0.00838   -0.00837
AFIX 137
H54A  8    0.720475    0.677600    0.148078    11.00000   -1.50000
H54B  8    0.658721    0.664281    0.242120    11.00000   -1.50000
H54C  8    0.680365    0.754131    0.200550    11.00000   -1.50000
AFIX   0
C55   1    0.498064    0.758321    0.097163    11.00000    0.03252    0.01382 =
         0.02822    0.00325   -0.00881   -0.00640
AFIX 137
H55A  8    0.561872    0.735930    0.051886    11.00000   -1.50000
H55B  8    0.526043    0.812618    0.104481    11.00000   -1.50000
H55C  8    0.401649    0.761750    0.086010    11.00000   -1.50000
AFIX   0
C56   1    0.066114   -0.018442    0.130443    11.00000    0.03791    0.03983 =
         0.02730   -0.00531   -0.00364   -0.01186
AFIX  43
H56   8    0.110569    0.022414    0.151474    11.00000   -1.20000
AFIX   0
C57   1    0.135805   -0.090542    0.116113    11.00000    0.04161    0.05594 =
         0.03636   -0.00035   -0.01053    0.01135
AFIX  43
H57   8    0.229469   -0.099427    0.126127    11.00000   -1.20000
AFIX   0
C58   1    0.073464   -0.150035    0.087694    11.00000    0.08087    0.03348 =
         0.04225   -0.00204   -0.00244    0.01262
AFIX  43
H58   8    0.123322   -0.200484    0.078120    11.00000   -1.20000
AFIX   0
C59   1   -0.062375   -0.137804    0.072516    11.00000    0.09553    0.05347 =
         0.02134   -0.01032   -0.00330   -0.04302
AFIX  43
H59   8   -0.106883   -0.179854    0.053349    11.00000   -1.20000
AFIX   0
C60   1   -0.133138   -0.063354    0.085590    11.00000    0.02908    0.08504 =
         0.02219    0.00522   -0.00636   -0.01321
AFIX  43
H60   8   -0.225930   -0.053570    0.074377    11.00000   -1.20000
AFIX   0
C61   1   -0.067847   -0.003880    0.114900    11.00000    0.04012    0.03242 =
         0.02446    0.00082    0.00398    0.00673
AFIX  43
H61   8   -0.115592    0.047178    0.124335    11.00000   -1.20000
AFIX   0
C11   1    0.028416    0.393552    0.365714    11.00000    0.01582    0.01191 =
         0.01784   -0.00290   -0.00694    0.00056
AFIX  43
H11   8    0.016588    0.405422    0.311288    11.00000   -1.20000
AFIX   0
C10   1   -0.078833    0.414780    0.427200    11.00000    0.01119    0.01797 =
         0.02683   -0.00838   -0.00541    0.00301
AFIX  43
H10   8   -0.164349    0.439791    0.414659    11.00000   -1.20000
AFIX   0
C12   1    0.153825    0.354869    0.382831    11.00000    0.01036    0.00823 =
         0.01321   -0.00272   -0.00122   -0.00058
C13   1    0.413846    0.339875    0.542243    11.00000    0.01211    0.01191 =
         0.00822   -0.00081   -0.00220   -0.00294
C14   1    0.366794    0.418030    0.559458    11.00000    0.01753    0.01426 =
         0.02852   -0.00520   -0.01131    0.00244
AFIX  43
H14   8    0.285357    0.441631    0.540521    11.00000   -1.20000
AFIX   0
C15   1    0.438171    0.462233    0.604372    11.00000    0.02210    0.01343 =
         0.03267   -0.01095   -0.00969    0.00251
AFIX  43
H15   8    0.404939    0.515710    0.616414    11.00000   -1.20000
AFIX   0
C16   1    0.557175    0.428475    0.631440    11.00000    0.01776    0.01639 =
         0.01353   -0.00313   -0.00332   -0.00630
AFIX  43
H16   8    0.605720    0.458588    0.662270    11.00000   -1.20000
AFIX   0
C18   1    0.535392    0.306224    0.568723    11.00000    0.01667    0.01160 =
         0.02432   -0.00466   -0.00709    0.00245
AFIX  43
H18   8    0.569749    0.253093    0.556033    11.00000   -1.20000
AFIX   0
C17   1    0.605762    0.350552    0.613569    11.00000    0.01684    0.01620 =
         0.02092   -0.00012   -0.00912   -0.00101
AFIX  43
H17   8    0.687785    0.327395    0.632173    11.00000   -1.20000
AFIX   0
C19   1    0.535907    0.331252    0.352692    11.00000    0.01230    0.01087 =
         0.00803   -0.00353   -0.00164    0.00056
REM <autosolution>
REM {'C00U': 'AtomInfo()', 'C00T': 'AtomInfo()', 'C00W': 'AtomInfo()',
REM  'C00V': 'AtomInfo()', 'C00Q': 'AtomInfo()', 'C00P': 'AtomInfo()',
REM  'C00S': 'AtomInfo()', 'C00R': 'AtomInfo()', 'C00Y': 'AtomInfo()',
REM  'C00X': 'AtomInfo()', 'C00Z': 'AtomInfo()', 'C00E': 'AtomInfo()',
REM  'C00D': 'AtomInfo()', 'C00G': 'AtomInfo()', 'C00F': 'AtomInfo()',
REM  'C00A': 'AtomInfo()', 'C00C': 'AtomInfo()', 'C00B': 'AtomInfo()',
REM  'C00M': 'AtomInfo()', 'C00L': 'AtomInfo()', 'C00O': 'AtomInfo()',
REM  'C00N': 'AtomInfo()', 'C00I': 'AtomInfo()', 'C00H': 'AtomInfo()',
REM  'C00K': 'AtomInfo()', 'C00J': 'AtomInfo()', 'BR02': 'AtomInfo()',
REM  'C018': 'AtomInfo()', 'C019': 'AtomInfo()', 'C012': 'AtomInfo()',
REM  'C013': 'AtomInfo()', 'C010': 'AtomInfo()', 'C011': 'AtomInfo()',
REM  'C016': 'AtomInfo()', 'C017': 'AtomInfo()', 'C014': 'AtomInfo()',
REM  'C015': 'AtomInfo()', 'C01J': 'AtomInfo()', 'C01K': 'AtomInfo()',
REM  'C01H': 'AtomInfo()', 'C01I': 'AtomInfo()', 'C01N': 'AtomInfo()',
REM  'C01O': 'AtomInfo()', 'C01L': 'AtomInfo()', 'C01M': 'AtomInfo()',
REM  'C01B': 'AtomInfo()', 'C01C': 'AtomInfo()', 'C01A': 'AtomInfo()',
REM  'C01F': 'AtomInfo()', 'C01G': 'AtomInfo()', 'C01D': 'AtomInfo()',
REM  'C01E': 'AtomInfo()', 'C01R': 'AtomInfo()', 'C01S': 'AtomInfo()',
REM  'C01P': 'AtomInfo()', 'C01Q': 'AtomInfo()', 'C01V': 'AtomInfo()',
REM  'C01T': 'AtomInfo()', 'C01U': 'AtomInfo()', 'C005': 'AtomInfo()',
REM  'C004': 'AtomInfo()', 'C007': 'AtomInfo()', 'C006': 'AtomInfo()',
REM  'BR01': 'AtomInfo()', 'P003': 'AtomInfo()', 'C009': 'AtomInfo()',
REM  'C008': 'AtomInfo()'}
REM </autosolution>
HKLF 5 1 1 0 0 0 1 0 0 0 1


REM  CR128_0m_a.res in P-1
REM R1 =  0.0421 for   25360 Fo > 4sig(Fo)  and  0.0658 for all   32620 data
REM    616 parameters refined using      0 restraints

END

WGHT      0.0492      0.9637

REM Highest difference peak  0.500,  deepest hole -0.411,  1-sigma level  0.078
Q1    1   0.1553  0.2934  0.0866  11.00000  0.05    0.50
Q2    1   0.3785  0.3219  0.5105  11.00000  0.05    0.49
Q3    1   0.4930  0.2847  0.3689  11.00000  0.05    0.49
Q4    1   0.1391  0.1115  0.3135  11.00000  0.05    0.49
Q5    1   0.2863  0.0239  0.2730  11.00000  0.05    0.48
Q6    1   0.4829  0.6636  0.1726  11.00000  0.05    0.47
Q7    1   0.2713 -0.0140  0.3424  11.00000  0.05    0.45
Q8    1   0.2741  0.3556  0.1689  11.00000  0.05    0.45
Q9    1   0.2988  0.4323  0.1499  11.00000  0.05    0.45
Q10   1   0.6030  0.1853  0.3803  11.00000  0.05    0.44
Q11   1   0.3882  0.3569  0.3058  11.00000  0.05    0.43
Q12   1   0.1782  0.1679  0.2716  11.00000  0.05    0.43
Q13   1   0.0844 -0.1250  0.1248  11.00000  0.05    0.43
Q14   1   0.1949  0.0538  0.3198  11.00000  0.05    0.43
Q15   1   0.1710  0.5342  0.1807  11.00000  0.05    0.42
Q16   1   0.5537  0.4443  0.1390  11.00000  0.05    0.42
Q17   1   0.3753  0.2643  0.4374  11.00000  0.05    0.42
Q18   1   0.5837  0.3972  0.0877  11.00000  0.05    0.42
Q19   1   0.1655  0.1459  0.2516  11.00000  0.05    0.41
Q20   1   0.2229  0.2093  0.1988  11.00000  0.05    0.41
Q21   1   0.1040 -0.1599  0.0802  11.00000  0.05    0.41
Q22   1  -0.0675  0.1963  0.2822  11.00000  0.05    0.41
Q23   1   0.0409  0.1762  0.2998  11.00000  0.05    0.41
Q24   1   0.0059  0.3793  0.5120  11.00000  0.05    0.41
Q25   1   0.4728  0.3239  0.5523  11.00000  0.05    0.41
Q26   1   0.2991  0.2304  0.5281  11.00000  0.05    0.40
Q27   1   0.5252  0.1118  0.4355  11.00000  0.05    0.40
Q28   1   0.4627  0.1106  0.3941  11.00000  0.05    0.40
Q29   1   0.3093  0.2684  0.3510  11.00000  0.05    0.40
Q30   1   0.4169  0.4650  0.1707  11.00000  0.05    0.39
Q31   1   0.3194 -0.0619  0.3824  11.00000  0.05    0.39
Q32   1   0.5788  0.6940  0.1846  11.00000  0.05    0.38
Q33   1   0.2232  0.3257  0.4727  11.00000  0.05    0.37
Q34   1   0.2645  0.5797  0.1738  11.00000  0.05    0.37
Q35   1   0.1772  0.0693  0.6136  11.00000  0.05    0.37
Q36   1   0.0565  0.5650  0.1474  11.00000  0.05    0.36
Q37   1   0.4926  0.5916  0.1439  11.00000  0.05    0.36
Q38   1   0.1044  0.0659  0.3514  11.00000  0.05    0.36
Q39   1   0.5466  0.3301  0.6100  11.00000  0.05    0.36
Q40   1   0.5745  0.3940  0.6164  11.00000  0.05    0.36
Q41   1  -0.0792  0.4000  0.4682  11.00000  0.05    0.36
Q42   1   0.2625  0.2865  0.1761  11.00000  0.05    0.36
Q43   1  -0.0871 -0.0288  0.0792  11.00000  0.05    0.35
Q44   1   0.4121  0.1213  0.1718  11.00000  0.05    0.35
Q45   1   0.4999  0.5122  0.1605  11.00000  0.05    0.35
Q46   1   0.5167  0.1361  0.1522  11.00000  0.05    0.35
Q47   1  -0.0227  0.3939  0.4051  11.00000  0.05    0.35
Q48   1   0.1617  0.3411  0.4245  11.00000  0.05    0.34
Q49   1   0.2605  0.3117  0.2459  11.00000  0.05    0.34
Q50   1   0.2667  0.3830  0.1007  11.00000  0.05    0.34
Q51   1   0.2160  0.3429  0.3497  11.00000  0.05    0.34
Q52   1   0.2870  0.5062  0.1503  11.00000  0.05    0.34
Q53   1   0.2151  0.2942  0.1906  11.00000  0.05    0.34
Q54   1   0.1071  0.1335  0.2728  11.00000  0.05    0.34
Q55   1   0.3759  0.6130  0.1801  11.00000  0.05    0.34
Q56   1   0.0457  0.5654  0.2131  11.00000  0.05    0.33
Q57   1  -0.0626  0.1932  0.3441  11.00000  0.05    0.33
Q58   1  -0.0966 -0.0425  0.1092  11.00000  0.05    0.33
Q59   1   0.1007  0.3767  0.3790  11.00000  0.05    0.33
Q60   1   0.2844  0.1434  0.2242  11.00000  0.05    0.33
Q61   1   0.0047 -0.0114  0.1098  11.00000  0.05    0.33
Q62   1   0.2274  0.1889  0.5974  11.00000  0.05    0.33
Q63   1   0.2510  0.3644  0.3405  11.00000  0.05    0.33
Q64   1  -0.0086 -0.1585  0.0969  11.00000  0.05    0.32
Q65   1   0.1354  0.3639  0.4908  11.00000  0.05    0.32
Q66   1   0.4273  0.4466  0.5570  11.00000  0.05    0.32
Q67   1   0.3629  0.1142  0.2306  11.00000  0.05    0.32
Q68   1   0.2200  0.3947  0.1210  11.00000  0.05    0.32
Q69   1   0.4657  0.4306  0.2800  11.00000  0.05    0.31
Q70   1   0.4767  0.4353  0.6290  11.00000  0.05    0.31
Q71   1   0.6491  0.4136  0.1426  11.00000  0.05    0.31
Q72   1  -0.1432 -0.1212  0.0699  11.00000  0.05    0.31
Q73   1  -0.0804  0.5541  0.0917  11.00000  0.05    0.31
Q74   1   0.5278  0.2045  0.3748  11.00000  0.05    0.31
Q75   1  -0.1752 -0.0581  0.0894  11.00000  0.05    0.31
Q76   1   0.2493  0.3212  0.3565  11.00000  0.05    0.31
Q77   1   0.2344  0.0834  0.5388  11.00000  0.05    0.31
Q78   1   0.2483  0.1644  0.5338  11.00000  0.05    0.31
Q79   1   0.2995  0.5114  0.1813  11.00000  0.05    0.31
Q80   1   0.2643 -0.0929  0.3436  11.00000  0.05    0.31
Q81   1   0.0827 -0.0612  0.1398  11.00000  0.05    0.31
Q82   1   0.5823  0.3395  0.5665  11.00000  0.05    0.31
Q83   1   0.4579  0.0985  0.1096  11.00000  0.05    0.31
Q84   1   0.1902  0.0985  0.5561  11.00000  0.05    0.31
Q85   1  -0.0173  0.5954  0.1196  11.00000  0.05    0.30
Q86   1   0.2044  0.1596  0.2076  11.00000  0.05    0.30
Q87   1   0.1720  0.1651  0.6599  11.00000  0.05    0.30
Q88   1   0.2791  0.1043  0.4270  11.00000  0.05    0.30
Q89   1   0.1211  0.0682  0.6164  11.00000  0.05    0.30
Q90   1   0.0007  0.2297  0.3054  11.00000  0.05    0.30
Q91   1   0.2269  0.3499  0.0526  11.00000  0.05    0.29
Q92   1   0.3435  0.0791  0.2267  11.00000  0.05    0.29
Q93   1  -0.0817  0.0149  0.1210  11.00000  0.05    0.29
Q94   1   0.1715  0.2548  0.1401  11.00000  0.05    0.29
Q95   1   0.3856  0.2851  0.3521  11.00000  0.05    0.29
Q96   1   0.5062  0.4441  0.6149  11.00000  0.05    0.28
Q97   1   0.3206  0.3486  0.2513  11.00000  0.05    0.28
Q98   1   0.1927  0.0919  0.6674  11.00000  0.05    0.28
Q99   1   0.0445  0.3339  0.5485  11.00000  0.05    0.28
Q100  1   0.1520  0.1049  0.5339  11.00000  0.05    0.28
Q101  1   0.1008  0.3284  0.4944  11.00000  0.05    0.28
Q102  1   0.7807  0.4290  0.1295  11.00000  0.05    0.28
Q103  1   0.5646  0.1186  0.3366  11.00000  0.05    0.28
Q104  1   0.0917  0.1766  0.3138  11.00000  0.05    0.28
Q105  1   0.2211  0.0027  0.3148  11.00000  0.05    0.28
Q106  1   0.1412  0.5695  0.1727  11.00000  0.05    0.28
Q107  1   0.2345  0.2298  0.3380  11.00000  0.05    0.27
Q108  1   0.5619  0.1939  0.3464  11.00000  0.05    0.27
Q109  1   0.4180  0.4751  0.6206  11.00000  0.05    0.27
Q110  1   0.5194  0.4199  0.3187  11.00000  0.05    0.27
Q111  1   0.3778  0.3643  0.5708  11.00000  0.05    0.27
Q112  1   0.5781  0.0994  0.3539  11.00000  0.05    0.27
Q113  1   0.1244  0.2413  0.1046  11.00000  0.05    0.27
Q114  1   0.3355  0.4288  0.5513  11.00000  0.05    0.27
Q115  1   0.3945  0.4340  0.5909  11.00000  0.05    0.27
Q116  1   0.6815  0.3737  0.3595  11.00000  0.05    0.27
Q117  1   0.2249  0.2537  0.1219  11.00000  0.05    0.26
Q118  1   0.1969  0.1067  0.7531  11.00000  0.05    0.26
Q119  1  -0.0743 -0.1653  0.0757  11.00000  0.05    0.26
Q120  1  -0.0070 -0.1357  0.0459  11.00000  0.05    0.26
Q121  1   0.0992 -0.0026  0.1217  11.00000  0.05    0.26
Q122  1   0.3473 -0.1288  0.3023  11.00000  0.05    0.26
Q123  1   0.4961  0.5860  0.1839  11.00000  0.05    0.26
Q124  1   0.1735  0.3554  0.0767  11.00000  0.05    0.26
Q125  1   0.4792  0.1486  0.3319  11.00000  0.05    0.26
Q126  1   0.2331  0.1499  0.6564  11.00000  0.05    0.26
Q127  1   0.0414  0.5635  0.3484  11.00000  0.05    0.26
Q128  1   0.0996 -0.1090  0.0873  11.00000  0.05    0.26
Q129  1   0.0423  0.5274  0.0407  11.00000  0.05    0.26
Q130  1  -0.0167  0.4742  0.4338  11.00000  0.05    0.26
Q131  1   0.2359  0.0424  0.3478  11.00000  0.05    0.26
Q132  1   0.4184  0.3750  0.5183  11.00000  0.05    0.26
Q133  1   0.0797  0.3755  0.5414  11.00000  0.05    0.26
Q134  1   0.6570  0.3505  0.5914  11.00000  0.05    0.26
Q135  1   0.4263  0.0281  0.0883  11.00000  0.05    0.25
Q136  1   0.3996  0.2493  0.3087  11.00000  0.05    0.25
Q137  1  -0.1244  0.1595  0.4223  11.00000  0.05    0.25
Q138  1   0.0708  0.5035  0.1913  11.00000  0.05    0.25
Q139  1   0.6784  0.6078  0.1787  11.00000  0.05    0.25
Q140  1   0.5377  0.1797  0.3204  11.00000  0.05    0.25
Q141  1  -0.0176  0.4253  0.4597  11.00000  0.05    0.25
Q142  1   0.2403  0.1237  0.4956  11.00000  0.05    0.25
Q143  1   0.5101  0.7188  0.1436  11.00000  0.05    0.25
Q144  1  -0.1653 -0.0318  0.0690  11.00000  0.05    0.25
Q145  1   0.1743 -0.0913  0.1129  11.00000  0.05    0.25
Q146  1  -0.0393  0.5850  0.2580  11.00000  0.05    0.25
Q147  1  -0.1160  0.2134  0.3929  11.00000  0.05    0.25
Q148  1   0.4765 -0.0009  0.4142  11.00000  0.05    0.24
Q149  1   0.6192  0.2047  0.2826  11.00000  0.05    0.24
Q150  1   0.6031  0.2429  0.3835  11.00000  0.05    0.24
Q151  1   0.7378  0.2533  0.0709  11.00000  0.05    0.24
Q152  1   0.2390  0.5522  0.1493  11.00000  0.05    0.24
;
_shelx_res_checksum              90499

_shelx_hkl_file                  
;
   1   0   0 -0.0289 0.17547   1
   1   0   0 4.09154 1.95077  -2
   1   0   0 4.09154 1.95077   1
   1   0   0 0.28385 0.17580   2
   2   0   0 175.219 2.79993   2
   2   0   0 336.589 8.89097  -2
   2   0   0 336.589 8.89097   1
   2   0   0 159.726 2.75843   1
   3   0   0 115.702 2.11597   2
   3   0   0 213.859 6.65463  -2
   3   0   0 213.859 6.65463   1
   3   0   0 102.246 1.97225   1
   4   0   0 159.544 2.77287   1
   4   0   0 177.933 3.02786   2
   4   0   0 327.849 9.55135  -2
   4   0   0 327.849 9.55135   1
   5   0   0 1271.03 31.8296  -2
   5   0   0 1271.03 31.8296   1
   5   0   0 705.314 10.3736   2
   5   0   0 635.979 9.43499   1
   6   0   0 115.938 2.43346   2
   6   0   0 100.984 2.42029   1
   6   0   0 215.703 18.3736  -2
   6   0   0 215.703 18.3736   1
   7   0   0 8.53689 1.12491   2
   7   0   0 8.59736 1.52471   1
   7   0   0 11.5194 9.30455  -2
   7   0   0 11.5194 9.30455   1
   8   0   0 199.862 5.04778   2
   8   0   0 183.951 5.00125   1
   9   0   0 231.205 28.0970  -2
   9   0   0 231.205 28.0970   1
   9   0   0 125.915 4.41282   1
   9   0   0 132.644 4.63405   2
  10   0   0 72.0984 4.16890   1
  10   0   0 69.6141 5.66076   2
 -10  -1   1 290.992 31.2675  -2
  10   0   0 290.992 31.2675   1
  11   0   0 -0.0547 4.81587   1
 -11  -1   1 209.509 32.4746  -2
  11   0   0 209.509 32.4746   1
  11   0   0 2.04842 4.77600   2
  12   0   0 8.66303 6.61214   2
  12   0   0 3.11366 6.34961   1
 -12  -1   1 4.74960 27.2681  -2
  12   0   0 4.74960 27.2681   1
  13   0   0 149.580 13.3491   1
  13   0   0 136.885 17.8947   2
 -12   1   0 88.7696 8.49847   2
 -12   1   0 91.1774 8.51309   1
 -12   0   1 135.950 29.4227  -2
 -12   1   0 135.950 29.4227   1
 -11   1   0 16.5449 4.83049   1
 -11   1   0 9.98776 4.93081   2
 -11   0   1 9.11216 31.1058  -2
 -11   1   0 9.11216 31.1058   1
 -10   1   0 89.9230 6.10464   1
 -10   1   0 100.948 6.33124   2
  -9   1   0 111.989 4.29307   1
  -9   1   0 124.112 5.62618   2
  -8   1   0 238.253 6.05066   1
  -8   1   0 252.726 7.29077   2
  -8   1   0 453.161 19.3970  -2
  -8   1   0 453.161 19.3970   1
  -7   1   0 20.9299 1.47272   1
  -7   1   0 22.0075 1.75909   2
  -7   1   0 41.6970 9.23157  -2
  -7   1   0 41.6970 9.23157   1
  -6   1   0 4.65215 0.86554   2
  -6   1   0 6.44820 0.83480   1
  -6   1   0 26.2460 14.3748  -2
  -6   1   0 26.2460 14.3748   1
  -5   1   0 417.282 5.35583   1
  -5   1   0 478.164 6.02885   2
  -5   1   0 882.803 28.4514  -2
  -5   1   0 882.803 28.4514   1
  -4   1   0 131.065 2.03149   1
  -4   1   0 148.087 2.31986   2
  -4   1   0 285.801 11.1364  -2
  -4   1   0 285.801 11.1364   1
  -3   1   0 4783.09 58.7138   2
  -3   1   0 4322.15 51.0384   1
  -3   1   0 8857.49 263.187  -2
  -3   1   0 8857.49 263.187   1
  -2   1   0 8.90681 0.67401   2
  -2   1   0 7.75933 0.65200   1
  -2   1   0 7.32865 6.40691  -2
  -2   1   0 7.32865 6.40691   1
  -1   1   0 0.17071 0.25318   2
  -1   1   0 0.13160 0.24119   1
   1   1   0 -0.3953 0.20394   2
   1   1   0 -0.3697 0.20072   1
   1   1   0 -0.5821 1.79596  -2
   1   1   0 -0.5821 1.79596   1
   2   1   0 94.8411 1.50506   1
   2   1   0 105.518 1.70114   2
   2   1   0 193.763 7.04372  -2
   2   1   0 193.763 7.04372   1
   3   1   0 12.6876 4.65282  -2
   3   1   0 12.6876 4.65282   1
   3   1   0 8.98645 0.75780   1
   3   1   0 10.2369 0.75979   2
   4   1   0 507.893 7.55243   2
   4   1   0 463.761 6.95742   1
   4   1   0 937.698 28.9015  -2
   4   1   0 937.698 28.9015   1
   5   1   0 480.147 7.34659   1
   5   1   0 536.346 8.11351   2
   5   1   0 969.175 30.2901  -2
   5   1   0 969.175 30.2901   1
   6   1   0 4.12936 1.12536   1
   6   1   0 4.73403 1.09076   2
   6   1   0 -4.3475 12.2860  -2
   6   1   0 -4.3475 12.2860   1
   7   1   0 151.458 3.41208   1
   7   1   0 167.186 3.77160   2
   7   1   0 287.965 23.0866  -2
   7   1   0 287.965 23.0866   1
   8   1   0 24.4270 3.84877   2
   8   1   0 23.7862 4.00073   1
   8   1   0 67.4701 21.3278  -2
   8   1   0 67.4701 21.3278   1
   9   1   0 170.138 7.00808   1
   9   1   0 199.224 6.02058   2
   9   1   0 395.315 32.3000  -2
   9   1   0 395.315 32.3000   1
  10   1   0 355.193 8.54581   1
  10   1   0 382.130 9.61306   2
  11   1   0 90.5210 6.62537   2
  11   1   0 95.8068 4.89465   1
 -11  -2   1 101.456 25.5413  -2
  11   1   0 101.456 25.5413   1
  12   1   0 4.54889 6.37471   2
  12   1   0 -6.5762 6.19434   1
 -12  -2   1 34.9299 30.1282  -2
  12   1   0 34.9299 30.1282   1
  13   1   0 1.65024 7.20515   1
  13   1   0 7.38667 12.5083   2
 -12   2   0 31.4052 7.24880   1
 -12   2   0 53.5548 7.75853   2
 -12   1   1 219.733 36.9089  -2
 -12   2   0 219.733 36.9089   1
 -11   2   0 5.13864 4.92548   2
 -11   2   0 2.06221 4.91884   1
 -11   1   1 -10.815 30.4808  -2
 -11   2   0 -10.815 30.4808   1
 -10   2   0 5.68449 4.40052   1
 -10   2   0 0.23447 4.36467   2
  -9   2   0 69.4279 4.58494   2
  -9   2   0 55.6631 4.78166   1
  -8   2   0 406.184 18.3235  -2
  -8   2   0 406.184 18.3235   1
  -8   2   0 213.649 6.87777   2
  -8   2   0 191.781 6.47817   1
  -7   2   0 513.540 9.33643   2
  -7   2   0 446.790 8.28655   1
  -7   2   0 915.037 45.4270  -2
  -7   2   0 915.037 45.4270   1
  -6   2   0 6.76305 0.89630   2
  -6   2   0 7.30535 0.90760   1
  -6   2   0 18.0217 15.0173  -2
  -6   2   0 18.0217 15.0173   1
  -5   2   0 110.027 7.68409  -2
  -5   2   0 110.027 7.68409   1
  -5   2   0 53.3296 1.43649   1
  -5   2   0 56.7189 1.43683   2
  -4   2   0 45.9356 1.33333   2
  -4   2   0 39.0298 1.32721   1
  -4   2   0 77.9264 5.21912  -2
  -4   2   0 77.9264 5.21912   1
  -3   2   0 83.1068 1.92223   2
  -3   2   0 79.8196 1.98502   1
  -3   2   0 173.007 6.80388  -2
  -3   2   0 173.007 6.80388   1
  -2   2   0 880.859 13.3835   2
  -2   2   0 793.312 11.9964   1
  -2   2   0 1736.61 35.2084  -2
  -2   2   0 1736.61 35.2084   1
   0   2   0 0.39282 0.37775   2
   0   2   0 -0.3929 0.37086   1
   1   2   0 681.777 12.0129   2
   1   2   0 645.417 11.3957   1
   1   2   0 427.566 19.1074  -2
   1   2   0 427.566 19.1074   1
   2   2   0 0.66988 0.75223   1
   2   2   0 1.96984 0.77024   2
   2   2   0 3.26568 5.45606  -2
   2   2   0 3.26568 5.45606   1
   3   2   0 9.47628 0.74553   2
   3   2   0 8.22405 0.86213   1
   3   2   0 22.0062 6.99650  -2
   3   2   0 22.0062 6.99650   1
   4   2   0 15.7554 0.97725   1
   4   2   0 14.7905 1.05091   2
   4   2   0 21.7285 9.38550  -2
   4   2   0 21.7285 9.38550   1
   5   2   0 190.597 3.74881   1
   5   2   0 208.923 4.03774   2
   5   2   0 390.717 21.4099  -2
   5   2   0 390.717 21.4099   1
   6   2   0 1102.41 16.9370   1
   6   2   0 1227.66 18.7846   2
   6   2   0 2288.22 98.6830  -2
   6   2   0 2288.22 98.6830   1
   7   2   0 242.042 4.92187   2
   7   2   0 215.733 4.53559   1
   7   2   0 459.949 28.4329  -2
   7   2   0 459.949 28.4329   1
   8   2   0 20.0644 2.31745   2
   8   2   0 19.7443 2.21943   1
   8   2   0 73.0237 21.4387  -2
   8   2   0 73.0237 21.4387   1
   9   2   0 28.5508 4.77321   1
   9   2   0 34.4101 4.38443   2
   9   2   0 75.1579 20.7194  -2
   9   2   0 75.1579 20.7194   1
  10   2   0 89.9647 6.03360   2
  10   2   0 81.5763 5.36641   1
  11   2   0 146.666 6.00897   2
  11   2   0 148.856 7.10807   1
  12   2   0 71.5154 7.92819   2
  12   2   0 75.5928 8.16566   1
 -12  -3   1 184.862 32.0730  -2
  12   2   0 184.862 32.0730   1
  13   2   0 11.6373 12.4744   2
  13   2   0 -13.049 6.98349   1
 -12   3   0 138.192 9.78436   1
 -12   2   1 218.571 37.9966  -2
 -12   3   0 218.571 37.9966   1
 -12   3   0 160.453 10.3153   2
 -11   3   0 101.865 7.01658   1
 -11   2   1 146.879 33.5925  -2
 -11   3   0 146.879 33.5925   1
 -11   3   0 96.3395 6.89219   2
 -10   3   0 8.52805 4.00053   2
 -10   3   0 13.1731 4.52537   1
  -9   3   0 3.36269 3.35475   1
  -9   3   0 -3.3161 3.42686   2
  -8   3   0 195.109 6.61574   2
  -8   3   0 178.832 6.19688   1
  -8   3   0 345.018 17.2029  -2
  -8   3   0 345.018 17.2029   1
  -7   3   0 4.22862 1.66108   1
  -7   3   0 1.54279 2.24547   2
  -7   3   0 13.1409 18.7018  -2
  -7   3   0 13.1409 18.7018   1
  -6   3   0 419.628 5.94802   2
  -6   3   0 367.241 5.03128   1
  -6   3   0 813.169 39.9239  -2
  -6   3   0 813.169 39.9239   1
  -5   3   0 203.779 3.14410   1
  -5   3   0 227.260 3.62436   2
  -5   3   0 413.164 23.8850  -2
  -5   3   0 413.164 23.8850   1
  -4   3   0 669.775 9.57580   2
  -4   3   0 609.376 9.95953   1
  -4   3   0 1312.19 38.8583  -2
  -4   3   0 1312.19 38.8583   1
  -3   3   0 1113.61 17.0175   2
  -3   3   0 996.712 15.3108   1
  -3   3   0 2139.39 43.5216  -2
  -3   3   0 2139.39 43.5216   1
  -2   3   0 70.2536 2.47479  -2
  -2   3   0 70.2536 2.47479   1
  -2   3   0 34.3288 1.29861   1
  -2   3   0 36.3609 1.28856   2
  -1   3   0 646.238 11.4654   2
  -1   3   0 594.046 10.6070   1
  -1   3   0 1279.34 20.9388  -2
  -1   3   0 1279.34 20.9388   1
   0   3   0 267.837 11.1393   2
   1   3   0 252.039 4.47997   2
   1   3   0 236.790 4.23385   1
   1   3   0 481.754 11.9689  -2
   1   3   0 481.754 11.9689   1
   2   3   0 4541.16 188.515  -2
   2   3   0 4541.16 188.515   1
   2   3   0 2184.25 26.2527   1
   2   3   0 2428.50 30.6432   2
   3   3   0 993.751 15.7992   2
   3   3   0 891.664 14.2484   1
   3   3   0 1841.35 77.8265  -2
   3   3   0 1841.35 77.8265   1
   4   3   0 26.4811 1.33258   2
   4   3   0 25.1377 1.21467   1
   4   3   0 51.5911 8.45031  -2
   4   3   0 51.5911 8.45031   1
   5   3   0 0.24832 0.93920   2
   5   3   0 1.51697 0.87276   1
   5   3   0 9.88674 9.91380  -2
   5   3   0 9.88674 9.91380   1
   6   3   0 94.8149 2.62684   2
   6   3   0 86.1142 2.40277   1
   6   3   0 140.147 14.6893  -2
   6   3   0 140.147 14.6893   1
   7   3   0 125.113 3.23867   1
   7   3   0 142.909 3.51029   2
   7   3   0 233.469 19.4183  -2
   7   3   0 233.469 19.4183   1
   8   3   0 152.271 4.67146   1
   8   3   0 185.871 5.33990   2
   8   3   0 300.558 23.9891  -2
   8   3   0 300.558 23.9891   1
   9   3   0 193.180 7.80850   1
   9   3   0 213.931 8.28336   2
  10   3   0 53.1974 4.83399   2
  10   3   0 56.3304 5.42312   1
  11   3   0 156.437 8.08677   2
  11   3   0 164.898 7.27453   1
  12   3   0 0.70782 6.35163   2
 -12  -4   1 155.414 31.7833  -2
  12   3   0 155.414 31.7833   1
  12   3   0 12.8926 6.51426   1
 -12   4   0 7.96672 6.85117   2
 -12   4   0 8.34130 6.76917   1
 -12   3   1 265.845 40.0414  -2
 -12   4   0 265.845 40.0414   1
 -11   4   0 35.1366 5.55678   2
 -11   4   0 35.3583 5.65812   1
 -11   3   1 251.911 36.6510  -2
 -11   4   0 251.911 36.6510   1
 -10   4   0 112.641 6.00564   2
 -10   4   0 110.173 6.65844   1
  -9   4   0 79.5978 4.90623   1
  -9   4   0 100.704 5.49185   2
  -8   4   0 5.32507 2.69986   2
  -8   4   0 7.34978 2.75508   1
  -8   4   0 1.33484 21.9597  -2
  -8   4   0 1.33484 21.9597   1
  -7   4   0 171.506 5.22606   1
  -7   4   0 192.329 5.53916   2
  -7   4   0 373.096 27.5724  -2
  -7   4   0 373.096 27.5724   1
  -6   4   0 125.273 2.87535   2
  -6   4   0 125.253 2.69539   1
  -6   4   0 241.919 21.2205  -2
  -6   4   0 241.919 21.2205   1
  -5   4   0 77.8583 2.32392   2
  -5   4   0 70.4754 2.22336   1
  -5   4   0 131.117 15.0881  -2
  -5   4   0 131.117 15.0881   1
  -4   4   0 218.887 3.94187   2
  -4   4   0 411.905 13.9856  -2
  -4   4   0 411.905 13.9856   1
  -4   4   0 195.159 3.43402   1
  -3   4   0 473.934 7.66604   2
  -3   4   0 918.286 17.6013  -2
  -3   4   0 918.286 17.6013   1
  -3   4   0 425.773 6.56807   1
  -2   4   0 97.1988 2.76051   2
  -2   4   0 191.686 3.71313  -2
  -2   4   0 191.686 3.71313   1
  -2   4   0 88.3939 2.65209   1
  -1   4   0 2776.31 47.4224   2
  -1   4   0 5265.69 79.5908  -2
  -1   4   0 5265.69 79.5908   1
  -1   4   0 2497.15 42.9364   1
   0   4   0 3309.01 64.3482   2
   0   4   0 6533.23 104.753  -2
   0   4   0 6533.23 104.753   1
   0   4   0 3126.16 53.9827   1
   1   4   0 661.459 8.95153   1
   1   4   0 1328.25 26.7303  -2
   1   4   0 1328.25 26.7303   1
   1   4   0 703.005 9.48550   2
   2   4   0 378.225 5.29603   1
   2   4   0 417.473 5.80595   2
   2   4   0 790.577 19.1351  -2
   2   4   0 790.577 19.1351   1
   3   4   0 2.77723 1.18487   1
   3   4   0 2.94310 1.21408   2
   3   4   0 12.5031 7.94623  -2
   3   4   0 12.5031 7.94623   1
   4   4   0 516.082 8.85940   2
   4   4   0 470.994 8.18926   1
   4   4   0 963.484 42.7605  -2
   4   4   0 963.484 42.7605   1
   5   4   0 49.2038 2.22096   1
   5   4   0 48.7426 2.22172   2
   5   4   0 78.0934 12.0970  -2
   5   4   0 78.0934 12.0970   1
   6   4   0 377.073 6.55668   2
   6   4   0 336.548 5.60335   1
   6   4   0 737.804 35.7755  -2
   6   4   0 737.804 35.7755   1
   7   4   0 546.552 8.69181   1
   7   4   0 614.474 10.4003   2
   8   4   0 1.91573 1.91377   2
   8   4   0 1.25907 1.71569   1
   9   4   0 68.4530 5.11317   1
   9   4   0 66.0519 5.25085   2
  10   4   0 2.16138 4.27433   1
  10   4   0 2.74486 4.33340   2
  11   4   0 45.8748 5.13704   2
  11   4   0 36.2105 4.88549   1
 -12  -5   1 361.653 35.0608  -2
  12   4   0 361.653 35.0608   1
  12   4   0 292.598 13.0640   2
  12   4   0 297.517 13.5876   1
 -12   5   0 13.9556 7.55574   1
 -12   5   0 18.5828 7.27774   2
 -12   4   1 66.4672 34.4486  -2
 -12   5   0 66.4672 34.4486   1
 -11   4   1 245.905 34.4253  -2
 -11   5   0 245.905 34.4253   1
 -11   5   0 172.267 8.77869   1
 -11   5   0 170.666 8.62546   2
 -10   5   0 88.9720 5.75268   1
 -10   5   0 83.3119 5.45401   2
  -9   5   0 44.3160 4.44142   1
  -9   5   0 24.6242 4.11775   2
  -8   5   0 41.4124 3.33733   2
  -8   5   0 94.5329 22.4580  -2
  -8   5   0 94.5329 22.4580   1
  -8   5   0 37.6303 3.34916   1
  -7   5   0 124.388 4.36460   2
  -7   5   0 129.620 4.60954   1
  -7   5   0 270.149 24.2191  -2
  -7   5   0 270.149 24.2191   1
  -6   5   0 1409.49 20.6860   2
  -6   5   0 1296.24 17.8757   1
  -6   5   0 2696.05 116.448  -2
  -6   5   0 2696.05 116.448   1
  -5   5   0 452.984 6.37686   2
  -5   5   0 415.781 5.93188   1
  -5   5   0 909.272 43.0076  -2
  -5   5   0 909.272 43.0076   1
  -4   5   0 62.6561 1.77415   1
  -4   5   0 144.423 6.05550  -2
  -4   5   0 144.423 6.05550   1
  -4   5   0 69.0972 1.90079   2
  -3   5   0 281.657 5.55627   1
  -3   5   0 323.089 6.20598   2
  -3   5   0 606.308 10.1541  -2
  -3   5   0 606.308 10.1541   1
  -2   5   0 4.65077 1.17611   1
  -2   5   0 13.5016 2.30763  -2
  -2   5   0 13.5016 2.30763   1
  -2   5   0 6.02408 1.18040   2
  -1   5   0 1180.77 20.5725   2
  -1   5   0 2296.80 42.4198  -2
  -1   5   0 2296.80 42.4198   1
  -1   5   0 1066.22 18.6535   1
   0   5   0 9.56136 2.80938  -2
   0   5   0 9.56136 2.80938   1
   0   5   0 11.4716 1.13730   1
   0   5   0 11.0021 0.94087   2
   1   5   0 760.838 9.76121   1
   1   5   0 1580.38 47.4370  -2
   1   5   0 1580.38 47.4370   1
   1   5   0 819.544 10.4785   2
   2   5   0 1775.08 20.3950   1
   2   5   0 1933.35 23.9653   2
   2   5   0 3687.01 85.7539  -2
   2   5   0 3687.01 85.7539   1
   3   5   0 240.237 4.59333   1
   3   5   0 262.765 4.93465   2
   3   5   0 499.278 12.8589  -2
   3   5   0 499.278 12.8589   1
   4   5   0 736.530 12.2002   1
   4   5   0 1565.32 67.4080  -2
   4   5   0 1565.32 67.4080   1
   4   5   0 813.784 13.3957   2
   5   5   0 285.628 5.77935   2
   5   5   0 259.534 5.33302   1
   5   5   0 514.839 26.0590  -2
   5   5   0 514.839 26.0590   1
   6   5   0 182.993 4.58293   1
   6   5   0 200.101 4.81029   2
   6   5   0 347.762 21.7547  -2
   6   5   0 347.762 21.7547   1
   7   5   0 193.792 4.59065   2
   7   5   0 177.654 4.07183   1
   8   5   0 657.422 11.3629   2
   8   5   0 585.644 10.3003   1
   9   5   0 384.492 11.3879   2
   9   5   0 348.761 10.6071   1
  10   5   0 5.72200 4.40202   2
  10   5   0 3.61070 4.21324   1
  11   5   0 19.5564 5.12785   1
  11   5   0 13.5283 4.50631   2
  12   5   0 9.05894 6.44291   1
  12   5   0 14.5679 6.46554   2
 -12  -6   1 24.9915 29.5802  -2
  12   5   0 24.9915 29.5802   1
 -12   6   0 -8.9629 8.06741   1
 -12   5   1 47.9958 38.1069  -2
 -12   6   0 47.9958 38.1069   1
 -12   6   0 1.94036 8.28976   2
 -11   6   0 5.52844 5.39252   2
 -11   5   1 77.2620 35.2942  -2
 -11   6   0 77.2620 35.2942   1
 -11   6   0 2.51314 5.94034   1
 -10   6   0 148.867 6.88717   1
 -10   6   0 149.311 6.87972   2
  -9   6   0 337.276 9.65129   1
  -9   6   0 358.411 9.96888   2
  -8   6   0 103.685 4.52432   2
  -8   6   0 88.8711 4.27874   1
  -8   6   0 196.553 25.3968  -2
  -8   6   0 196.553 25.3968   1
  -7   6   0 48.2156 3.28931   1
  -7   6   0 49.6379 3.27009   2
  -7   6   0 136.852 21.6495  -2
  -7   6   0 136.852 21.6495   1
  -6   6   0 18.8536 17.1231  -2
  -6   6   0 18.8536 17.1231   1
  -6   6   0 7.21742 2.22063   2
  -6   6   0 8.64105 2.29008   1
  -5   6   0 7.65197 1.50340   2
  -5   6   0 4.23270 8.46168  -2
  -5   6   0 4.23270 8.46168   1
  -5   6   0 7.87710 1.45994   1
  -4   6   0 451.317 7.12527   2
  -4   6   0 407.669 6.20794   1
  -4   6   0 900.640 20.2770  -2
  -4   6   0 900.640 20.2770   1
  -3   6   0 2.69166 1.25541   1
  -3   6   0 3.82534 1.37745   2
  -3   6   0 4.82872 3.28722  -2
  -3   6   0 4.82872 3.28722   1
  -2   6   0 613.750 11.1026  -2
  -2   6   0 613.750 11.1026   1
  -2   6   0 318.645 5.98337   2
  -2   6   0 293.325 5.16536   1
  -1   6   0 667.864 13.6294   1
  -1   6   0 1369.69 23.1794  -2
  -1   6   0 1369.69 23.1794   1
  -1   6   0 700.292 14.1877   2
   0   6   0 292.266 4.63527   1
   0   6   0 330.336 5.15413   2
   0   6   0 626.523 15.7187  -2
   0   6   0 626.523 15.7187   1
   1   6   0 0.28532 0.71530   1
   1   6   0 1.28490 0.72211   2
   1   6   0 -0.5649 4.41835  -2
   1   6   0 -0.5649 4.41835   1
   2   6   0 988.882 20.1304  -2
   2   6   0 988.882 20.1304   1
   2   6   0 531.616 7.48219   2
   2   6   0 494.055 7.00625   1
   3   6   0 2.07242 0.85865   1
   3   6   0 -0.6795 0.82784   2
   3   6   0 -1.0931 3.76236  -2
   3   6   0 -1.0931 3.76236   1
   4   6   0 762.574 11.9121   1
   4   6   0 1499.98 45.5850  -2
   4   6   0 1499.98 45.5850   1
   4   6   0 823.354 15.0066   2
   5   6   0 1040.14 15.9738   1
   5   6   0 1142.54 17.4562   2
   6   6   0 25.4582 2.09924   2
   6   6   0 26.8480 2.08100   1
   7   6   0 26.4929 2.49258   2
   7   6   0 21.3133 2.37310   1
   7   6   0 34.9406 17.2693  -2
   7   6   0 34.9406 17.2693   1
   8   6   0 25.4541 2.79570   1
   8   6   0 25.3840 2.11669   2
   9   6   0 162.884 5.41282   1
   9   6   0 168.823 5.83966   2
  10   6   0 146.100 7.19112   2
  10   6   0 132.892 6.92048   1
  11   6   0 3.85211 5.01455   2
  11   6   0 -2.9078 4.61771   1
  12   6   0 8.69810 6.33624   2
  12   6   0 10.6965 5.57761   1
 -12   7   0 99.7210 11.3604   1
 -12   6   1 220.055 40.3337  -2
 -12   7   0 220.055 40.3337   1
 -12   7   0 116.912 12.0003   2
 -11   7   0 -1.5056 6.00122   1
 -11   6   1 69.5275 34.3611  -2
 -11   7   0 69.5275 34.3611   1
 -11   7   0 5.79960 6.51692   2
 -10   7   0 1.94493 4.24697   2
 -10   7   0 9.10841 4.33737   1
  -9   7   0 -3.7276 3.74417   2
  -9   7   0 4.23775 3.75454   1
  -9   7   0 -51.410 27.3582  -2
  -9   7   0 -51.410 27.3582   1
  -8   7   0 3.10298 2.91891   2
  -8   7   0 8.05027 3.00324   1
  -8   7   0 0.05796 22.7981  -2
  -8   7   0 0.05796 22.7981   1
  -7   7   0 1.68486 2.57701   1
  -7   7   0 6.52368 2.63624   2
  -7   7   0 34.3253 20.6867  -2
  -7   7   0 34.3253 20.6867   1
  -6   7   0 29.0406 2.67196   2
  -6   7   0 27.3880 2.73626   1
  -6   7   0 34.1952 17.7582  -2
  -6   7   0 34.1952 17.7582   1
  -5   7   0 393.154 5.96999   1
  -5   7   0 427.933 6.39450   2
  -5   7   0 835.689 27.0275  -2
  -5   7   0 835.689 27.0275   1
  -4   7   0 1311.49 28.6206  -2
  -4   7   0 1311.49 28.6206   1
  -4   7   0 615.156 9.40703   1
  -4   7   0 665.520 9.50084   2
  -3   7   0 17.2206 1.67303   2
  -3   7   0 28.5861 3.57990  -2
  -3   7   0 28.5861 3.57990   1
  -3   7   0 13.7355 1.60545   1
  -2   7   0 2.37322 1.35753   2
  -2   7   0 -0.9178 1.37545   1
  -2   7   0 -1.7695 3.03142  -2
  -2   7   0 -1.7695 3.03142   1
  -1   7   0 0.36129 1.57841   2
  -1   7   0 0.00668 1.64673   1
  -1   7   0 -1.7494 2.37842  -2
  -1   7   0 -1.7494 2.37842   1
   0   7   0 800.399 13.0086   2
   0   7   0 752.084 13.4516   1
   0   7   0 1524.39 31.8219  -2
   0   7   0 1524.39 31.8219   1
   1   7   0 1176.29 16.6886   1
   1   7   0 1279.49 18.0866   2
   1   7   0 2451.36 73.3446  -2
   1   7   0 2451.36 73.3446   1
   2   7   0 739.783 10.8258   1
   2   7   0 1454.67 29.3393  -2
   2   7   0 1454.67 29.3393   1
   2   7   0 783.905 11.4027   2
   3   7   0 103.824 2.21605   1
   3   7   0 105.045 2.24120   2
   3   7   0 207.943 8.85132  -2
   3   7   0 207.943 8.85132   1
   4   7   0 11.6590 0.97184   1
   4   7   0 12.2947 0.92652   2
   5   7   0 30.2318 12.5888  -2
   5   7   0 30.2318 12.5888   1
   5   7   0 27.1012 2.30442   2
   5   7   0 28.6136 1.45100   1
   6   7   0 169.388 4.40861   2
   6   7   0 152.096 4.49580   1
   7   7   0 136.300 4.40897   1
   7   7   0 133.425 4.03673   2
   8   7   0 302.148 6.66365   1
   8   7   0 323.964 7.68530   2
   9   7   0 329.451 10.3315   1
   9   7   0 377.178 11.1839   2
  10   7   0 24.4279 4.76199   1
  10   7   0 22.8760 4.87469   2
  11   7   0 14.0858 5.10453   2
  11   7   0 15.3372 6.00571   1
  12   7   0 7.03112 6.43726   1
  12   7   0 6.65623 6.22148   2
 -11   8   0 4.27379 6.30676   1
 -11   8   0 13.4522 6.04356   2
 -10   8   0 8.46980 4.99601   2
 -10   8   0 1.36268 4.38903   1
  -9   8   0 14.3964 4.03135   1
  -9   8   0 7.10028 4.01996   2
  -9   8   0 16.8005 26.4830  -2
  -9   8   0 16.8005 26.4830   1
  -8   8   0 3.03550 3.08745   2
  -8   8   0 14.7583 26.4566  -2
  -8   8   0 14.7583 26.4566   1
  -8   8   0 2.66126 2.99716   1
  -7   8   0 238.374 6.61801   2
  -7   8   0 218.399 6.33762   1
  -7   8   0 448.828 31.6504  -2
  -7   8   0 448.828 31.6504   1
  -6   8   0 25.2885 2.97107   1
  -6   8   0 29.4292 10.8239  -2
  -6   8   0 29.4292 10.8239   1
  -6   8   0 22.8188 2.91763   2
  -5   8   0 21.3389 1.56089   2
  -5   8   0 20.1026 1.64079   1
  -5   8   0 34.5821 7.65905  -2
  -5   8   0 34.5821 7.65905   1
  -4   8   0 372.572 6.29778   2
  -4   8   0 737.635 15.5253  -2
  -4   8   0 737.635 15.5253   1
  -4   8   0 345.422 5.90841   1
  -3   8   0 928.170 17.1323   2
  -3   8   0 861.453 16.0342   1
  -3   8   0 1845.24 34.3798  -2
  -3   8   0 1845.24 34.3798   1
  -2   8   0 349.937 7.39488   2
  -2   8   0 322.004 6.99967   1
  -2   8   0 718.391 13.8062  -2
  -2   8   0 718.391 13.8062   1
  -1   8   0 23.0956 2.06349   1
  -1   8   0 23.9176 2.01813   2
  -1   8   0 49.2430 3.17653  -2
  -1   8   0 49.2430 3.17653   1
   0   8   0 114.567 3.40748   1
   0   8   0 244.763 6.30597  -2
   0   8   0 244.763 6.30597   1
   0   8   0 124.120 4.53791   2
   1   8   0 58.7820 1.78738   2
   1   8   0 55.7166 1.57808   1
   1   8   0 102.061 7.25426  -2
   1   8   0 102.061 7.25426   1
   2   8   0 270.410 4.27211   1
   2   8   0 293.247 4.57242   2
   2   8   0 514.273 17.1904  -2
   2   8   0 514.273 17.1904   1
   3   8   0 20.4434 4.08250  -2
   3   8   0 20.4434 4.08250   1
   3   8   0 9.33224 1.17296   1
   3   8   0 7.58868 1.16619   2
   4   8   0 30.6044 1.28904   2
   4   8   0 28.0827 1.25443   1
   4   8   0 72.9308 12.7346  -2
   4   8   0 72.9308 12.7346   1
   5   8   0 702.252 10.1034   2
   5   8   0 652.082 9.47213   1
   6   8   0 461.562 8.35789   1
   6   8   0 928.288 44.2175  -2
   6   8   0 928.288 44.2175   1
   6   8   0 482.822 9.38363   2
   7   8   0 2.92207 2.20885   2
   7   8   0 -2.9216 2.07030   1
   8   8   0 6.90680 2.49683   2
   8   8   0 7.10503 2.47856   1
   9   8   0 3.99681 3.27287   2
   9   8   0 2.74581 3.22014   1
  10   8   0 203.375 7.59584   2
  10   8   0 189.511 8.18590   1
  11   8   0 41.6715 6.99892   2
  11   8   0 65.2544 7.22125   1
  12   8   0 76.3686 7.17431   2
  12   8   0 72.1984 9.87334   1
 -11   9   0 37.1370 7.43752   1
 -11   9   0 31.8997 7.34766   2
 -10   9   0 15.5129 4.80101   2
 -10   9   0 15.6841 5.24830   1
 -10   9   0 7.14019 29.5646  -2
 -10   9   0 7.14019 29.5646   1
  -9   9   0 10.3087 4.18221   1
  -9   9   0 5.49050 4.10700   2
  -9   9   0 43.9945 27.7340  -2
  -9   9   0 43.9945 27.7340   1
  -8   9   0 31.9824 3.99526   1
  -8   9   0 35.4535 4.23827   2
  -8   9   0 62.6683 25.7136  -2
  -8   9   0 62.6683 25.7136   1
  -7   9   0 112.373 4.29291   2
  -7   9   0 176.436 24.7812  -2
  -7   9   0 176.436 24.7812   1
  -7   9   0 107.725 4.54867   1
  -6   9   0 240.946 6.37905   2
  -6   9   0 208.284 5.43997   1
  -6   9   0 413.848 28.7340  -2
  -6   9   0 413.848 28.7340   1
  -5   9   0 -0.7597 1.77786   2
  -5   9   0 0.12240 1.67183   1
  -5   9   0 5.94503 9.91216  -2
  -5   9   0 5.94503 9.91216   1
  -4   9   0 52.7840 2.38669   1
  -4   9   0 107.888 6.67076  -2
  -4   9   0 107.888 6.67076   1
  -4   9   0 49.9948 2.33413   2
  -3   9   0 272.938 8.39667  -2
  -3   9   0 272.938 8.39667   1
  -3   9   0 142.628 4.05108   2
  -3   9   0 133.014 3.90004   1
  -2   9   0 189.282 5.11250   1
  -2   9   0 395.306 8.59757  -2
  -2   9   0 395.306 8.59757   1
  -2   9   0 194.925 5.12473   2
  -1   9   0 26.1204 2.23255   1
  -1   9   0 39.8757 3.29499  -2
  -1   9   0 39.8757 3.29499   1
  -1   9   0 27.3338 2.20752   2
   0   9   0 26.2425 2.48964   2
   0   9   0 49.4084 4.09612  -2
   0   9   0 49.4084 4.09612   1
   0   9   0 23.6548 2.43586   1
   1   9   0 213.276 4.02839   1
   1   9   0 228.644 4.21075   2
   1   9   0 467.313 16.7050  -2
   1   9   0 467.313 16.7050   1
   2   9   0 742.034 10.2814   2
   2   9   0 669.340 10.0391   1
   2   9   0 1297.32 40.1223  -2
   2   9   0 1297.32 40.1223   1
   3   9   0 8.97462 5.43744  -2
   3   9   0 8.97462 5.43744   1
   3   9   0 2.83138 1.07776   1
   3   9   0 2.37907 1.08984   2
   4   9   0 13.4107 1.35465   1
   4   9   0 15.5759 1.35325   2
   4   9   0 32.5654 5.51507  -2
   4   9   0 32.5654 5.51507   1
   5   9   0 -0.1132 1.31166   2
   5   9   0 0.15418 1.01546   1
   5   9   0 -6.7813 14.6171  -2
   5   9   0 -6.7813 14.6171   1
   6   9   0 165.502 4.27714   2
   6   9   0 155.749 3.40040   1
   7   9   0 77.4871 3.43135   2
   7   9   0 70.8041 3.07819   1
   8   9   0 89.1266 3.58424   1
   8   9   0 93.8053 3.94413   2
   9   9   0 -2.6104 2.51055   1
   9   9   0 -4.1977 3.01516   2
  10   9   0 -2.0272 3.79187   1
  10   9   0 6.93020 4.54561   2
  11   9   0 35.5860 6.77128   2
  11   9   0 37.2431 6.42671   1
  12   9   0 18.3313 6.62720   1
  12   9   0 8.92266 8.34098   2
 -11  10   0 61.8740 8.12337   1
 -11  10   0 54.2989 7.82343   2
 -10  10   0 109.309 7.41598   2
 -10  10   0 97.9090 7.14458   1
 -10  10   0 254.867 34.4273  -2
 -10  10   0 254.867 34.4273   1
  -9  10   0 92.8282 5.84285   1
  -9  10   0 106.921 5.63906   2
  -9  10   0 219.920 31.4100  -2
  -9  10   0 219.920 31.4100   1
  -8  10   0 15.4377 4.00766   2
  -8  10   0 58.0070 25.9699  -2
  -8  10   0 58.0070 25.9699   1
  -8  10   0 8.65940 3.92847   1
  -7  10   0 6.60438 3.06360   2
  -7  10   0 11.3666 3.16739   1
  -7  10   0 14.5020 22.9459  -2
  -7  10   0 14.5020 22.9459   1
  -6  10   0 0.43656 2.63132   1
  -6  10   0 2.01584 2.70498   2
  -6  10   0 7.82380 21.2214  -2
  -6  10   0 7.82380 21.2214   1
  -5  10   0 272.253 6.02035   2
  -5  10   0 250.642 5.71434   1
  -5  10   0 496.000 18.9350  -2
  -5  10   0 496.000 18.9350   1
  -4  10   0 169.598 7.79513  -2
  -4  10   0 169.598 7.79513   1
  -4  10   0 83.6571 2.95127   2
  -4  10   0 85.4034 3.05663   1
  -3  10   0 595.628 14.4966  -2
  -3  10   0 595.628 14.4966   1
  -3  10   0 265.648 5.94423   1
  -3  10   0 293.894 6.29864   2
  -2  10   0 659.136 13.1355  -2
  -2  10   0 659.136 13.1355   1
  -2  10   0 306.475 7.09536   1
  -2  10   0 320.885 7.23148   2
  -1  10   0 717.271 12.8866  -2
  -1  10   0 717.271 12.8866   1
  -1  10   0 336.125 8.13322   1
  -1  10   0 365.235 8.63631   2
   0  10   0 184.111 5.96766  -2
   0  10   0 184.111 5.96766   1
   0  10   0 89.5539 4.15736   2
   0  10   0 93.9888 3.73729   1
   1  10   0 33.4464 1.77624   1
   1  10   0 35.7502 1.71229   2
   1  10   0 68.5298 7.83993  -2
   1  10   0 68.5298 7.83993   1
   2  10   0 102.871 2.69108   1
   2  10   0 110.842 2.55149   2
   2  10   0 204.713 9.63833  -2
   2  10   0 204.713 9.63833   1
   3  10   0 1255.15 16.9568   1
   3  10   0 1373.30 18.4700   2
   3  10   0 2692.64 113.207  -2
   3  10   0 2692.64 113.207   1
   4  10   0 63.4928 2.04730   1
   4  10   0 65.1868 2.09403   2
   4  10   0 122.638 8.57764  -2
   4  10   0 122.638 8.57764   1
   5  10   0 6.80034 1.24460   2
   5  10   0 2.86660 15.9315  -2
   5  10   0 2.86660 15.9315   1
   5  10   0 5.79715 1.34442   1
   6  10   0 4.66839 1.54642   2
   6  10   0 5.87162 1.62498   1
   7  10   0 67.0885 3.09332   1
   7  10   0 59.7763 3.03085   2
   8  10   0 66.6478 3.39617   2
   8  10   0 59.9831 3.25851   1
   9  10   0 71.9251 3.73327   2
   9  10   0 77.7938 4.03712   1
  10  10   0 44.3114 5.15492   1
  10  10   0 43.1942 4.86918   2
  11  10   0 42.3763 6.75950   2
  11  10   0 53.8028 8.33233   1
 -11  11   0 -9.3716 6.68211   1
 -11  11   0 74.7550 37.6759  -2
 -11  11   0 74.7550 37.6759   1
 -11  11   0 -1.3523 6.62719   2
 -10  11   0 2.63546 6.15383   1
 -10  11   0 9.18367 6.43643   2
 -10  11   0 56.9246 31.3154  -2
 -10  11   0 56.9246 31.3154   1
  -9  11   0 29.6869 4.46295   2
  -9  11   0 86.0601 29.7356  -2
  -9  11   0 86.0601 29.7356   1
  -9  11   0 27.1390 4.41766   1
  -8  11   0 48.3382 15.8641  -2
  -8  11   0 48.3382 15.8641   1
  -8  11   0 11.1662 4.55452   1
  -8  11   0 13.5093 4.23712   2
  -7  11   0 24.6592 3.91734   2
  -7  11   0 18.0870 3.83697   1
  -7  11   0 61.4028 14.4919  -2
  -7  11   0 61.4028 14.4919   1
  -6  11   0 333.804 17.3645  -2
  -6  11   0 333.804 17.3645   1
  -6  11   0 166.335 6.06917   1
  -6  11   0 172.691 6.12655   2
  -5  11   0 255.499 6.33415   2
  -5  11   0 245.416 6.30764   1
  -5  11   0 491.056 19.3211  -2
  -5  11   0 491.056 19.3211   1
  -4  11   0 30.1407 2.83051   2
  -4  11   0 70.5403 5.52299  -2
  -4  11   0 70.5403 5.52299   1
  -4  11   0 32.8484 2.98797   1
  -3  11   0 12.0689 5.76739  -2
  -3  11   0 12.0689 5.76739   1
  -3  11   0 7.98609 2.02671   2
  -3  11   0 6.32341 2.06325   1
  -2  11   0 891.442 17.2281  -2
  -2  11   0 891.442 17.2281   1
  -2  11   0 414.015 8.39336   1
  -2  11   0 438.187 9.35498   2
  -1  11   0 458.193 10.4767   2
  -1  11   0 903.537 16.6203  -2
  -1  11   0 903.537 16.6203   1
  -1  11   0 394.769 9.41275   1
   0  11   0 739.759 13.8301   2
   0  11   0 1432.36 30.8775  -2
   0  11   0 1432.36 30.8775   1
   0  11   0 687.309 13.0001   1
   1  11   0 59.5182 2.42514   2
   1  11   0 93.6564 7.27538  -2
   1  11   0 93.6564 7.27538   1
   1  11   0 56.4296 2.45058   1
   2  11   0 665.481 22.9861  -2
   2  11   0 665.481 22.9861   1
   2  11   0 343.003 5.90245   2
   2  11   0 322.698 5.20991   1
   3  11   0 3.63266 1.42105   1
   3  11   0 3.52550 1.29872   2
   3  11   0 3.00119 9.89958  -2
   3  11   0 3.00119 9.89958   1
   4  11   0 186.607 4.09532   1
   4  11   0 195.523 3.88214   2
   4  11   0 383.595 25.6790  -2
   4  11   0 383.595 25.6790   1
   5  11   0 -0.2748 1.42166   1
   5  11   0 -0.0378 1.33526   2
   6  11   0 15.4574 1.73280   2
   6  11   0 18.1060 1.92070   1
   7  11   0 139.389 4.16513   1
   7  11   0 151.692 4.46083   2
   8  11   0 301.673 7.80307   1
   8  11   0 321.913 7.06844   2
   9  11   0 35.6806 4.12371   1
   9  11   0 41.6242 3.66639   2
  10  11   0 8.88511 5.05855   1
  10  11   0 5.35645 6.00206   2
  11  11   0 19.3262 10.1984   2
  11  11   0 35.9735 8.88833   1
 -10  12   0 58.4034 7.74431   2
 -10  12   0 205.687 37.1898  -2
 -10  12   0 205.687 37.1898   1
 -10  12   0 54.1072 7.65277   1
  -9  12   0 22.6876 5.33382   1
  -9  12   0 15.8834 5.29702   2
  -9  12   0 0.46253 31.6802  -2
  -9  12   0 0.46253 31.6802   1
  -8  12   0 28.0901 5.18823   2
  -8  12   0 28.9057 5.19834   1
  -8  12   0 102.626 17.1971  -2
  -8  12   0 102.626 17.1971   1
  -7  12   0 12.6906 3.86027   2
  -7  12   0 11.8408 3.85357   1
  -7  12   0 41.0555 15.2096  -2
  -7  12   0 41.0555 15.2096   1
  -6  12   0 6.84458 2.64100   2
  -6  12   0 3.57262 3.29986   1
  -6  12   0 35.4076 12.8655  -2
  -6  12   0 35.4076 12.8655   1
  -5  12   0 368.283 7.19534   1
  -5  12   0 381.690 7.63004   2
  -5  12   0 738.454 40.1615  -2
  -5  12   0 738.454 40.1615   1
  -4  12   0 766.186 18.1228  -2
  -4  12   0 766.186 18.1228   1
  -4  12   0 382.101 7.67321   1
  -4  12   0 396.737 7.83273   2
  -3  12   0 29.5646 3.39410   2
  -3  12   0 54.8411 6.20882  -2
  -3  12   0 54.8411 6.20882   1
  -3  12   0 26.1027 3.32840   1
  -2  12   0 17.5612 2.72078   1
  -2  12   0 14.9863 2.62422   2
  -2  12   0 23.8034 5.62431  -2
  -2  12   0 23.8034 5.62431   1
  -1  12   0 1.26118 1.91644   1
  -1  12   0 2.01359 6.37571  -2
  -1  12   0 2.01359 6.37571   1
  -1  12   0 0.47798 1.90403   2
   0  12   0 -6.4826 9.46439  -2
   0  12   0 -6.4826 9.46439   1
   0  12   0 3.52261 1.61884   1
   0  12   0 -1.7902 1.53798   2
   1  12   0 268.558 13.4914  -2
   1  12   0 268.558 13.4914   1
   1  12   0 148.981 4.17952   1
   1  12   0 151.801 4.25123   2
   2  12   0 40.2687 2.35664   2
   2  12   0 42.5567 2.10637   1
   2  12   0 82.9610 14.8506  -2
   2  12   0 82.9610 14.8506   1
   3  12   0 71.4607 2.83142   2
   3  12   0 66.7145 2.78646   1
   3  12   0 107.262 13.2715  -2
   3  12   0 107.262 13.2715   1
   4  12   0 104.926 3.42868   2
   4  12   0 90.5808 3.13888   1
   4  12   0 206.058 21.0247  -2
   4  12   0 206.058 21.0247   1
   5  12   0 158.949 4.53536   2
   5  12   0 300.191 25.9788  -2
   5  12   0 300.191 25.9788   1
   5  12   0 159.695 4.54967   1
   6  12   0 -0.2628 1.69957   1
   6  12   0 2.96704 2.14957   2
   7  12   0 46.7227 3.08470   1
   7  12   0 48.6840 3.05234   2
   8  12   0 49.4341 4.26501   2
   8  12   0 48.1508 4.23834   1
   9  12   0 177.909 7.77331   1
   9  12   0 180.445 6.86948   2
  10  12   0 123.720 7.21184   1
  10  12   0 118.774 10.2513   2
  11  12   0 -14.115 10.8410   1
 -10  13   0 -1.2513 6.52960   1
 -10  13   0 -10.084 6.41068   2
 -10  13   0 12.5484 32.6143  -2
 -10  13   0 12.5484 32.6143   1
  -9  13   0 37.5947 5.78915   2
  -9  13   0 32.2230 5.65139   1
  -9  13   0 135.617 31.3679  -2
  -9  13   0 135.617 31.3679   1
  -8  13   0 109.093 6.89917   2
  -8  13   0 89.5798 6.60685   1
  -8  13   0 229.000 19.2276  -2
  -8  13   0 229.000 19.2276   1
  -7  13   0 68.8158 5.05891   1
  -7  13   0 181.736 30.4292  -2
  -7  13   0 181.736 30.4292   1
  -7  13   0 79.2765 5.22731   2
  -6  13   0 4.75247 2.80149   2
  -6  13   0 6.74714 3.57599   1
  -6  13   0 28.3127 23.7094  -2
  -6  13   0 28.3127 23.7094   1
  -5  13   0 34.5461 3.09728   2
  -5  13   0 30.8885 3.12449   1
  -5  13   0 67.9708 22.0459  -2
  -5  13   0 67.9708 22.0459   1
  -4  13   0 26.8040 9.06592  -2
  -4  13   0 26.8040 9.06592   1
  -4  13   0 15.5709 2.74431   1
  -4  13   0 18.1109 2.72219   2
  -3  13   0 157.774 5.51823   1
  -3  13   0 147.661 5.22044   2
  -3  13   0 300.615 10.6564  -2
  -3  13   0 300.615 10.6564   1
  -2  13   0 -3.3338 2.05921   2
  -2  13   0 -8.2450 7.61200  -2
  -2  13   0 -8.2450 7.61200   1
  -2  13   0 2.41788 2.12472   1
  -1  13   0 145.446 6.92930  -2
  -1  13   0 145.446 6.92930   1
  -1  13   0 69.4490 3.83904   1
  -1  13   0 69.4745 3.69562   2
   0  13   0 353.941 6.79816   1
   0  13   0 744.805 26.7870  -2
   0  13   0 744.805 26.7870   1
   0  13   0 385.543 7.22410   2
   1  13   0 500.665 9.50709   1
   1  13   0 1045.31 34.9082  -2
   1  13   0 1045.31 34.9082   1
   1  13   0 537.644 10.0596   2
   2  13   0 227.480 5.14103   1
   2  13   0 237.795 5.85839   2
   2  13   0 467.807 28.1137  -2
   2  13   0 467.807 28.1137   1
   3  13   0 16.8182 2.13581   2
   3  13   0 17.3058 2.28915   1
   3  13   0 24.0994 11.9857  -2
   3  13   0 24.0994 11.9857   1
   4  13   0 171.913 4.69238   1
   4  13   0 161.458 4.45001   2
   4  13   0 367.184 26.7582  -2
   4  13   0 367.184 26.7582   1
   5  13   0 474.492 8.36671   1
   5  13   0 531.156 9.80491   2
   6  13   0 96.3784 3.42297   2
   6  13   0 88.4494 3.44206   1
   7  13   0 -2.7136 2.31494   2
   7  13   0 -0.5867 2.47699   1
   8  13   0 14.7829 3.04111   1
   8  13   0 12.1044 4.41018   2
   9  13   0 -4.4788 4.32397   2
   9  13   0 -6.2664 4.91649   1
  10  13   0 4.94827 9.46301   2
  10  13   0 0.98259 7.17735   1
  -9  14   0 16.8199 8.47007   1
  -9  14   0 4.30504 8.23403   2
  -9  14   0 33.0088 30.6024  -2
  -9  14   0 33.0088 30.6024   1
  -8  14   0 72.9371 29.8019  -2
  -8  14   0 72.9371 29.8019   1
  -8  14   0 41.8570 6.67051   1
  -8  14   0 37.8999 6.50408   2
  -7  14   0 14.5123 4.65414   1
  -7  14   0 103.597 30.0716  -2
  -7  14   0 103.597 30.0716   1
  -7  14   0 16.2816 4.30817   2
  -6  14   0 2.48083 2.92055   2
  -6  14   0 3.42734 3.69392   1
  -6  14   0 7.04386 24.3268  -2
  -6  14   0 7.04386 24.3268   1
  -5  14   0 3.90935 2.81985   2
  -5  14   0 11.3165 2.94253   1
  -5  14   0 -17.565 21.9367  -2
  -5  14   0 -17.565 21.9367   1
  -4  14   0 169.876 9.41874  -2
  -4  14   0 169.876 9.41874   1
  -4  14   0 89.3522 4.55317   1
  -4  14   0 82.7749 4.35589   2
  -3  14   0 336.887 14.1622  -2
  -3  14   0 336.887 14.1622   1
  -3  14   0 175.197 5.56730   1
  -3  14   0 184.149 5.62723   2
  -2  14   0 301.103 6.61800   1
  -2  14   0 306.526 6.63770   2
  -2  14   0 611.977 19.3593  -2
  -2  14   0 611.977 19.3593   1
  -1  14   0 1.55719 2.49104   1
  -1  14   0 2.34035 2.44591   2
  -1  14   0 -5.7735 6.97845  -2
  -1  14   0 -5.7735 6.97845   1
   0  14   0 3.73226 1.95848   2
   0  14   0 -1.8359 1.91485   1
   0  14   0 -8.3867 11.2963  -2
   0  14   0 -8.3867 11.2963   1
   1  14   0 17.4502 2.13921   1
   1  14   0 22.1102 2.74757   2
   1  14   0 26.3136 11.6048  -2
   1  14   0 26.3136 11.6048   1
   2  14   0 470.527 10.6352   2
   2  14   0 435.683 8.91759   1
   2  14   0 933.899 46.1713  -2
   2  14   0 933.899 46.1713   1
   3  14   0 75.3301 3.81507   2
   3  14   0 84.2396 3.94741   1
   3  14   0 80.5805 14.1059  -2
   3  14   0 80.5805 14.1059   1
   4  14   0 107.897 4.26512   1
   4  14   0 110.361 3.89910   2
   5  14   0 -0.8365 2.24671   2
   5  14   0 2.07167 2.19708   1
   6  14   0 12.2356 2.56413   1
   6  14   0 14.4197 2.25559   2
   7  14   0 5.65779 2.87198   2
   7  14   0 1.07968 3.10868   1
   8  14   0 11.6436 4.67707   2
   8  14   0 26.3835 5.82833   1
   9  14   0 -0.3807 5.76481   2
   9  14   0 3.78956 5.40788   1
  10  14   0 58.0419 8.97234   2
  10  14   0 64.2173 9.31652   1
  -9  15   0 -1.2183 8.38422   1
  -9  15   0 -6.5825 8.77147   2
  -9  15   0 48.3391 33.7923  -2
  -9  15   0 48.3391 33.7923   1
  -8  15   0 20.0695 6.31328   2
  -8  15   0 10.0460 5.98366   1
  -8  15   0 9.20896 32.6247  -2
  -8  15   0 9.20896 32.6247   1
  -7  15   0 137.406 7.94036   1
  -7  15   0 317.274 36.2048  -2
  -7  15   0 317.274 36.2048   1
  -7  15   0 131.979 8.29543   2
  -6  15   0 12.6353 4.11500   1
  -6  15   0 62.0399 27.5240  -2
  -6  15   0 62.0399 27.5240   1
  -6  15   0 12.9322 3.27108   2
  -5  15   0 82.8021 4.24652   2
  -5  15   0 76.9002 4.17246   1
  -5  15   0 190.086 26.7547  -2
  -5  15   0 190.086 26.7547   1
  -4  15   0 31.2021 3.76671   1
  -4  15   0 34.6168 3.71381   2
  -4  15   0 30.8961 21.4053  -2
  -4  15   0 30.8961 21.4053   1
  -3  15   0 38.6490 3.06799   2
  -3  15   0 41.9280 2.98097   1
  -3  15   0 81.6998 13.2216  -2
  -3  15   0 81.6998 13.2216   1
  -2  15   0 141.633 4.94494   2
  -2  15   0 291.007 13.8419  -2
  -2  15   0 291.007 13.8419   1
  -2  15   0 145.747 4.92272   1
  -1  15   0 228.141 6.41889   1
  -1  15   0 253.107 6.64597   2
  -1  15   0 485.112 21.9742  -2
  -1  15   0 485.112 21.9742   1
   0  15   0 499.283 10.0769   2
   0  15   0 459.602 9.46473   1
   0  15   0 968.762 34.2390  -2
   0  15   0 968.762 34.2390   1
   1  15   0 102.596 3.57620   2
   1  15   0 103.160 3.62641   1
   1  15   0 194.486 24.2467  -2
   1  15   0 194.486 24.2467   1
   2  15   0 57.3783 3.14441   1
   2  15   0 57.5025 3.76753   2
   2  15   0 134.998 23.1520  -2
   2  15   0 134.998 23.1520   1
   3  15   0 18.9957 3.00733   1
   3  15   0 20.8144 3.02251   2
   3  15   0 -1.3441 15.6258  -2
   3  15   0 -1.3441 15.6258   1
   4  15   0 3.01063 2.47645   2
   4  15   0 2.81068 2.48741   1
   5  15   0 69.5247 3.73511   1
   5  15   0 80.3324 4.20516   2
   6  15   0 111.940 4.89502   1
   6  15   0 112.940 4.76089   2
   7  15   0 293.859 12.4376   2
   7  15   0 276.672 12.0797   1
   8  15   0 26.3712 6.10198   1
   8  15   0 34.8322 6.22242   2
   9  15   0 1.11819 5.55806   1
   9  15   0 -0.8546 7.32932   2
  10  15   0 42.0298 9.16433   2
  10  15   0 26.4455 8.83534   1
  -8  16   0 87.5793 33.8560  -2
  -8  16   0 87.5793 33.8560   1
  -8  16   0 5.89258 13.1295   1
  -8  16   0 11.5360 13.3227   2
  -7  16   0 13.0566 31.0903  -2
  -7  16   0 13.0566 31.0903   1
  -7  16   0 -3.0591 11.8004   2
  -7  16   0 -14.150 10.8487   1
  -6  16   0 -0.2468 4.00340   2
  -6  16   0 6.10434 6.10029   1
  -6  16   0 22.0551 28.6502  -2
  -6  16   0 22.0551 28.6502   1
  -5  16   0 38.3774 4.53722   2
  -5  16   0 78.4923 25.6930  -2
  -5  16   0 78.4923 25.6930   1
  -5  16   0 42.9906 4.80984   1
  -4  16   0 46.9936 4.75885   1
  -4  16   0 41.5353 4.63919   2
  -4  16   0 100.292 23.6254  -2
  -4  16   0 100.292 23.6254   1
  -3  16   0 41.5392 3.52037   2
  -3  16   0 45.3576 4.07692   1
  -3  16   0 79.3470 14.3847  -2
  -3  16   0 79.3470 14.3847   1
  -2  16   0 35.2648 3.16226   2
  -2  16   0 34.3033 3.17825   1
  -2  16   0 65.4471 14.3179  -2
  -2  16   0 65.4471 14.3179   1
  -1  16   0 5.83797 2.79793   2
  -1  16   0 10.4668 2.81431   1
  -1  16   0 7.49321 13.9023  -2
  -1  16   0 7.49321 13.9023   1
   0  16   0 36.5419 2.99732   1
   0  16   0 29.9721 2.83161   2
   0  16   0 72.1983 18.6805  -2
   0  16   0 72.1983 18.6805   1
   1  16   0 -0.6154 2.21916   1
   1  16   0 1.45714 2.20267   2
   1  16   0 21.5488 22.9210  -2
   1  16   0 21.5488 22.9210   1
   2  16   0 476.210 34.1479  -2
   2  16   0 476.210 34.1479   1
   2  16   0 200.525 6.82052   2
   2  16   0 201.488 5.36831   1
   3  16   0 59.8651 4.04472   2
   3  16   0 48.3843 17.5819  -2
   3  16   0 48.3843 17.5819   1
   3  16   0 62.7671 4.06512   1
   4  16   0 -1.4503 2.69564   1
   4  16   0 4.65201 2.99652   2
   5  16   0 -8.2521 3.29345   1
   5  16   0 -3.1143 2.98037   2
   6  16   0 13.2431 3.31995   2
   6  16   0 3.42691 3.56755   1
   7  16   0 87.7395 4.63437   1
   7  16   0 75.9027 7.35474   2
   8  16   0 139.581 9.08236   2
   8  16   0 132.411 8.90115   1
   9  16   0 9.54302 8.43534   1
   9  16   0 13.1389 7.94144   2
  -8  17   0 65.5284 15.3295   2
  -8  17   0 200.748 36.4851  -2
  -8  17   0 200.748 36.4851   1
  -8  17   0 54.7979 15.2704   1
  -7  17   0 170.279 35.4320  -2
  -7  17   0 170.279 35.4320   1
  -7  17   0 79.1365 15.2995   2
  -7  17   0 72.5693 15.1010   1
  -6  17   0 19.5599 5.00956   2
  -6  17   0 15.5841 8.05229   1
  -6  17   0 24.3381 29.9051  -2
  -6  17   0 24.3381 29.9051   1
  -5  17   0 20.4541 4.72500   1
  -5  17   0 74.5228 27.9583  -2
  -5  17   0 74.5228 27.9583   1
  -5  17   0 29.7752 4.70216   2
  -4  17   0 4.25967 4.10160   2
  -4  17   0 12.6596 4.46140   1
  -4  17   0 36.3998 23.7532  -2
  -4  17   0 36.3998 23.7532   1
  -3  17   0 1.27796 3.13449   2
  -3  17   0 -0.2697 3.12504   1
  -2  17   0 34.3208 3.29754   2
  -2  17   0 28.2771 3.26417   1
  -2  17   0 79.4367 22.3051  -2
  -2  17   0 79.4367 22.3051   1
  -1  17   0 297.694 7.38195   2
  -1  17   0 257.434 6.90260   1
  -1  17   0 534.821 33.9565  -2
  -1  17   0 534.821 33.9565   1
   0  17   0 93.6788 4.05054   1
   0  17   0 91.6366 3.97104   2
   0  17   0 166.063 22.3509  -2
   0  17   0 166.063 22.3509   1
   1  17   0 6.94290 2.52677   1
   1  17   0 8.23956 2.52318   2
   1  17   0 40.8736 24.9680  -2
   1  17   0 40.8736 24.9680   1
   2  17   0 25.2312 2.63290   1
   2  17   0 27.3827 3.15844   2
   2  17   0 59.2261 25.5700  -2
   2  17   0 59.2261 25.5700   1
   3  17   0 71.3903 4.53805   1
   3  17   0 69.7684 5.02840   2
   3  17   0 123.894 26.9943  -2
   3  17   0 123.894 26.9943   1
   4  17   0 150.089 7.30600   1
   4  17   0 147.333 7.11534   2
   5  17   0 115.314 6.15785   1
   5  17   0 114.728 6.12934   2
   6  17   0 1.82270 3.67735   1
   6  17   0 5.41551 3.44067   2
   7  17   0 31.1248 6.51186   2
   7  17   0 26.5249 3.77736   1
   8  17   0 14.9277 8.56167   2
   8  17   0 21.6722 8.77775   1
   9  17   0 -18.700 11.0988   1
   9  17   0 13.7155 12.8347   2
  -7  18   0 11.6388 13.2792   2
  -7  18   0 94.5562 34.4478  -2
  -7  18   0 94.5562 34.4478   1
  -7  18   0 23.1572 14.0197   1
  -6  18   0 5.91190 5.25546   2
  -6  18   0 11.6762 9.06081   1
  -5  18   0 187.602 9.63832   2
  -5  18   0 169.185 8.79575   1
  -4  18   0 323.356 10.9945   2
  -4  18   0 287.258 10.5331   1
  -3  18   0 124.866 5.36666   2
  -3  18   0 118.984 5.35245   1
  -2  18   0 15.2011 3.44592   1
  -2  18   0 18.9144 3.53589   2
  -2  18   0 -10.691 21.0531  -2
  -2  18   0 -10.691 21.0531   1
  -1  18   0 1.94344 2.89644   2
  -1  18   0 5.18271 3.00484   1
  -1  18   0 40.6412 20.0953  -2
  -1  18   0 40.6412 20.0953   1
   0  18   0 165.065 5.38615   2
   0  18   0 161.819 5.17228   1
   0  18   0 358.215 32.7640  -2
   0  18   0 358.215 32.7640   1
   1  18   0 88.3647 4.17333   2
   1  18   0 233.369 31.2024  -2
   1  18   0 233.369 31.2024   1
   1  18   0 84.5443 3.89768   1
   2  18   0 123.103 5.41452   2
   2  18   0 117.984 4.64963   1
   2  18   0 261.481 31.8449  -2
   2  18   0 261.481 31.8449   1
   3  18   0 4.53553 3.30061   1
   3  18   0 -2.9989 4.23884   2
   4  18   0 64.9387 5.57283   2
   4  18   0 66.8158 5.53447   1
   5  18   0 3.40323 4.06754   1
   5  18   0 -1.8235 4.07335   2
   6  18   0 -4.6964 3.95298   1
   6  18   0 5.38549 3.83638   2
   7  18   0 9.69391 6.74631   2
   7  18   0 7.12878 3.88843   1
   8  18   0 0.83863 8.64012   1
   8  18   0 6.51416 8.67827   2
  -6  19   0 5.55151 10.7374   2
  -6  19   0 23.2338 13.4592   1
  -5  19   0 -0.7946 5.29905   2
  -5  19   0 -4.6116 5.38246   1
  -4  19   0 18.1020 5.32071   2
  -4  19   0 12.7094 5.59844   1
  -3  19   0 152.528 6.40562   2
  -3  19   0 157.351 8.68252   1
  -2  19   0 16.8729 3.70035   1
  -2  19   0 12.5551 3.42506   2
  -1  19   0 31.2718 3.90861   2
  -1  19   0 33.2270 3.63007   1
  -1  19   0 19.1376 23.2581  -2
  -1  19   0 19.1376 23.2581   1
   0  19   0 1.87585 3.08595   1
   0  19   0 11.7421 3.46174   2
   1  19   0 14.4226 3.35078   2
   1  19   0 15.7238 3.38626   1
   2  19   0 3.43927 3.03076   2
   2  19   0 4.13085 3.07919   1
   3  19   0 24.6729 4.00897   2
   3  19   0 28.1156 3.98366   1
   4  19   0 2.02820 3.46200   1
   4  19   0 10.5460 4.63855   2
   5  19   0 112.215 6.75279   1
   5  19   0 113.000 6.81954   2
   6  19   0 93.2914 11.3808   1
   6  19   0 112.896 7.20368   2
   7  19   0 3.58640 8.90993   2
   7  19   0 4.51706 8.94427   1
  -5  20   0 -4.7786 5.41074   2
  -5  20   0 3.69263 5.79419   1
  -4  20   0 11.5310 5.67792   2
  -4  20   0 24.9270 6.04325   1
  -3  20   0 38.8358 7.27908   2
  -3  20   0 52.2485 6.71819   1
  -2  20   0 7.79086 4.51578   1
  -2  20   0 10.8705 4.58681   2
  -1  20   0 5.32500 3.95873   2
  -1  20   0 4.99179 3.91638   1
   0  20   0 33.5305 4.67386   1
   0  20   0 33.5401 4.70922   2
   1  20   0 87.2684 5.55488   2
   1  20   0 94.3843 5.72760   1
   2  20   0 257.435 8.78244   2
   2  20   0 231.746 8.33051   1
   3  20   0 68.8246 6.41718   1
   3  20   0 72.9363 6.29698   2
   4  20   0 6.01359 5.88851   2
   4  20   0 -3.6541 5.68168   1
   5  20   0 14.8140 9.32678   1
   5  20   0 37.4841 9.77677   2
   6  20   0 25.2504 9.82063   1
   6  20   0 33.1708 10.0844   2
  -4  21   0 -4.2136 6.86264   1
  -4  21   0 2.21285 6.75890   2
  -3  21   0 85.3848 9.11766   2
  -3  21   0 112.532 9.68506   1
  -2  21   0 423.116 15.8130   2
  -2  21   0 450.052 16.3322   1
  -1  21   0 153.999 7.76930   2
  -1  21   0 154.886 9.07581   1
   0  21   0 12.7540 5.15903   1
   0  21   0 27.8300 5.41967   2
   1  21   0 11.1579 4.96670   1
   1  21   0 15.8105 4.86212   2
   2  21   0 7.73438 4.72360   1
   2  21   0 0.76586 4.77759   2
   3  21   0 64.8220 10.4596   2
   3  21   0 49.1357 10.5062   1
   4  21   0 143.021 12.7938   1
   4  21   0 147.794 13.4967   2
   5  21   0 9.42603 9.82967   2
   5  21   0 32.7695 10.4084   1
  -2  22   0 9.66560 6.58970   2
  -2  22   0 8.10288 7.41764   1
  -1  22   0 29.7164 7.40423   2
  -1  22   0 23.0724 7.00735   1
   0  22   0 13.2611 7.57749   1
   0  22   0 -1.1741 6.11280   2
   1  22   0 4.33674 5.87771   2
   1  22   0 -6.0315 5.83748   1
   2  22   0 23.8252 6.45080   1
   2  22   0 15.9768 6.31009   2
   3  22   0 94.0718 11.9224   1
   3  22   0 74.4234 11.7109   2
  -3 -22   1 193.082 14.8098   2
  -3 -22   1 213.389 15.2993   1
  -2 -22   1 42.5875 7.58999   1
  -2 -22   1 29.8839 6.41677   2
  -1 -22   1 -1.9367 7.10779   1
  -1 -22   1 -7.5224 5.73943   2
   0 -22   1 51.3028 8.49002   1
   0 -22   1 36.2032 7.92551   2
   1 -22   1 18.1132 7.63087   2
   1 -22   1 6.28742 7.38556   1
   2 -22   1 74.9795 11.4408   1
   2 -22   1 88.4505 11.6042   2
  -5 -21   1 42.7776 10.7621   1
  -5 -21   1 41.7800 10.8701   2
  -4 -21   1 44.9561 10.9533   2
  -4 -21   1 39.1237 10.0978   1
  -3 -21   1 4.52159 9.24423   1
  -3 -21   1 -0.8786 9.08602   2
  -2 -21   1 57.9654 6.79902   1
  -2 -21   1 74.3905 7.04876   2
  -1 -21   1 1.60343 4.71512   1
  -1 -21   1 -1.6762 4.67823   2
   0 -21   1 22.5850 5.29726   2
   0 -21   1 25.7407 6.04897   1
   1 -21   1 385.692 15.0437   2
   1 -21   1 359.405 14.6129   1
   2 -21   1 32.9240 6.39522   2
   2 -21   1 24.8587 6.32902   1
   3 -21   1 5.97139 6.14650   1
   3 -21   1 3.35861 6.55887   2
   4 -21   1 9.59754 6.77726   2
   4 -21   1 13.3959 6.21831   1
  -6 -20   1 41.6097 10.3782   2
  -6 -20   1 41.9308 10.7140   1
  -5 -20   1 60.2658 10.6569   1
  -5 -20   1 30.2633 10.0870   2
  -4 -20   1 32.8234 9.87711   2
  -4 -20   1 6.35343 9.26708   1
  -3 -20   1 159.018 9.21480   2
  -3 -20   1 152.606 9.34291   1
  -2 -20   1 108.494 6.43445   1
  -2 -20   1 128.501 6.35154   2
  -1 -20   1 9.37324 4.56065   1
  -1 -20   1 12.6106 4.30839   2
   0 -20   1 -2.6282 4.45604   1
   0 -20   1 0.45378 4.53080   2
   1 -20   1 25.9789 4.28679   1
   1 -20   1 24.6293 5.70049   2
   2 -20   1 520.617 13.2531   2
   2 -20   1 457.406 12.3344   1
   3 -20   1 181.251 9.66458   1
   3 -20   1 189.141 9.55954   2
   4 -20   1 18.2392 5.96841   1
   4 -20   1 9.39911 5.66899   2
   5 -20   1 0.80193 5.60511   2
   5 -20   1 15.7949 6.15369   1
  -7 -19   1 123.973 12.7445   1
  -7 -19   1 100.128 11.8802   2
  -6 -19   1 120.216 11.9599   2
  -6 -19   1 124.465 12.2816   1
  -5 -19   1 1.12723 5.22379   1
  -5 -19   1 -3.0649 4.45853   2
  -4 -19   1 16.1184 3.86969   2
  -4 -19   1 20.7798 4.81139   1
  -3 -19   1 24.1104 4.02850   2
  -3 -19   1 24.8927 4.01499   1
  -2 -19   1 208.273 6.82148   1
  -2 -19   1 203.075 6.86907   2
  -1 -19   1 258.263 7.62929   2
  -1 -19   1 251.861 6.97936   1
   0 -19   1 47.8839 3.83440   2
   0 -19   1 53.8374 3.80803   1
   1 -19   1 5.87393 3.19000   2
   1 -19   1 9.84383 3.54401   1
   2 -19   1 30.7359 4.24905   2
   2 -19   1 33.2425 4.36582   1
   2 -19   1 28.0202 22.8340  -2
   2 -19   1 28.0202 22.8340   1
   3 -19   1 3.13067 3.83632   2
   3 -19   1 0.47218 5.23518   1
   4 -19   1 16.5750 5.51590   2
   4 -19   1 28.9044 5.83664   1
   5 -19   1 34.2499 6.30749   1
   5 -19   1 34.7669 5.82257   2
   6 -19   1 38.5359 7.37743   2
   6 -19   1 71.7428 15.7460   1
  -8 -18   1 3.85686 8.99559   2
  -8 -18   1 19.3179 9.55036   1
  -7 -18   1 6.81113 3.86467   1
  -7 -18   1 3.57473 8.69966   2
  -6 -18   1 133.215 6.81605   1
  -6 -18   1 127.890 6.88669   2
  -5 -18   1 207.374 8.67050   1
  -5 -18   1 211.972 8.69630   2
  -4 -18   1 81.7352 4.59685   1
  -4 -18   1 59.4918 5.51881   2
  -3 -18   1 9.74135 3.40140   2
  -3 -18   1 3.69892 3.12251   1
  -2 -18   1 34.0907 3.29827   1
  -2 -18   1 34.9767 4.00186   2
  -2 -18   1 89.1954 28.6226  -2
  -2 -18   1 89.1954 28.6226   1
  -1 -18   1 1.06766 2.65226   1
  -1 -18   1 7.31343 2.69848   2
  -1 -18   1 33.9296 26.0270  -2
  -1 -18   1 33.9296 26.0270   1
   0 -18   1 65.7791 3.89721   2
   0 -18   1 59.0027 3.70232   1
   0 -18   1 80.9827 22.2867  -2
   0 -18   1 80.9827 22.2867   1
   1 -18   1 10.1130 3.11061   1
   1 -18   1 11.9439 3.13095   2
   1 -18   1 33.8312 22.0535  -2
   1 -18   1 33.8312 22.0535   1
   2 -18   1 10.6879 3.39253   2
   2 -18   1 15.5331 3.49477   1
   3 -18   1 78.1510 4.74247   1
   3 -18   1 81.4214 4.72795   2
   4 -18   1 104.594 6.48222   2
   4 -18   1 112.347 6.72062   1
   5 -18   1 26.3892 5.44505   2
   5 -18   1 21.3368 5.44670   1
   6 -18   1 24.6023 13.2805   1
   6 -18   1 9.60833 6.04613   2
   7 -18   1 2.39472 13.1246   2
   7 -18   1 4.29770 13.4385   1
  -8 -17   1 68.1079 10.3694   1
  -8 -17   1 87.7185 10.7970   2
  -7 -17   1 2.22705 6.19573   2
  -7 -17   1 3.60329 3.16474   1
  -6 -17   1 114.300 6.35918   2
  -6 -17   1 106.401 6.23742   1
  -5 -17   1 63.8544 5.04420   1
  -5 -17   1 76.1539 5.45635   2
  -4 -17   1 1.89857 3.51211   1
  -4 -17   1 7.27353 3.87099   2
  -3 -17   1 8.42148 3.15144   2
  -3 -17   1 12.9909 2.69360   1
  -2 -17   1 46.2530 2.95170   1
  -2 -17   1 54.7317 3.48717   2
  -1 -17   1 304.992 7.24555   2
  -1 -17   1 267.595 6.73067   1
  -1 -17   1 558.381 37.3428  -2
  -1 -17   1 558.381 37.3428   1
   0 -17   1 71.2136 3.47367   1
   0 -17   1 73.8282 3.53587   2
   1 -17   1 13.1158 2.96887   1
   1 -17   1 42.2517 20.2016  -2
   1 -17   1 42.2517 20.2016   1
   1 -17   1 15.2893 2.97837   2
   2 -17   1 3.69247 2.88720   2
   2 -17   1 3.40861 3.14131   1
   2 -17   1 -0.8318 19.9112  -2
   2 -17   1 -0.8318 19.9112   1
   3 -17   1 5.44524 3.33434   2
   3 -17   1 -10.952 21.0779  -2
   3 -17   1 -10.952 21.0779   1
   3 -17   1 -0.6301 3.44771   1
   4 -17   1 124.489 6.60533   1
   4 -17   1 130.776 6.57423   2
   5 -17   1 364.721 11.6531   2
   5 -17   1 374.833 11.8969   1
   6 -17   1 0.86569 4.76723   2
   6 -17   1 9.57032 12.3621   1
   6 -17   1 66.5345 29.9138  -2
   6 -17   1 66.5345 29.9138   1
   7 -17   1 11.3425 12.3452   2
   7 -17   1 141.017 35.0517  -2
   7 -17   1 141.017 35.0517   1
   7 -17   1 13.3188 12.5530   1
   8 -17   1 -16.867 12.9560   1
   8 -17   1 10.4189 34.2741  -2
   8 -17   1 10.4189 34.2741   1
   8 -17   1 14.3717 13.9770   2
  -9 -16   1 44.1257 9.26612   2
  -9 -16   1 56.8407 9.82541   1
  -8 -16   1 4.71082 5.93706   2
  -8 -16   1 -2.9129 6.02664   1
  -7 -16   1 26.9383 3.38824   1
  -7 -16   1 26.9697 6.40709   2
  -6 -16   1 9.61157 3.42823   2
  -6 -16   1 14.2670 3.65115   1
  -5 -16   1 37.9929 3.91528   1
  -5 -16   1 35.4601 3.78451   2
  -4 -16   1 107.901 4.64790   2
  -4 -16   1 108.920 4.69884   1
  -3 -16   1 169.466 26.1439  -2
  -3 -16   1 169.466 26.1439   1
  -3 -16   1 81.1004 3.84844   1
  -3 -16   1 84.4698 4.57446   2
  -2 -16   1 1.68088 2.49484   2
  -2 -16   1 1.36728 2.17576   1
  -2 -16   1 10.3603 23.7467  -2
  -2 -16   1 10.3603 23.7467   1
  -1 -16   1 2.83508 2.32740   1
  -1 -16   1 1.75415 2.29324   2
  -1 -16   1 14.1308 23.9499  -2
  -1 -16   1 14.1308 23.9499   1
   0 -16   1 196.605 5.42035   1
   0 -16   1 219.966 5.68321   2
   1 -16   1 332.751 7.58496   1
   1 -16   1 372.029 8.17019   2
   1 -16   1 731.220 40.3958  -2
   1 -16   1 731.220 40.3958   1
   2 -16   1 1552.16 73.8253  -2
   2 -16   1 1552.16 73.8253   1
   2 -16   1 787.253 13.8773   2
   2 -16   1 750.536 13.6105   1
   3 -16   1 2.28081 2.77039   1
   3 -16   1 4.46953 2.72520   2
   4 -16   1 4.04446 3.87790   2
   4 -16   1 6.20461 3.50187   1
   4 -16   1 44.5781 21.5518  -2
   4 -16   1 44.5781 21.5518   1
   5 -16   1 -1.2807 3.46260   2
   5 -16   1 -0.3097 3.57001   1
   5 -16   1 28.6005 24.8842  -2
   5 -16   1 28.6005 24.8842   1
   6 -16   1 151.236 7.70942   1
   6 -16   1 337.315 33.7741  -2
   6 -16   1 337.315 33.7741   1
   6 -16   1 140.778 6.11768   2
   7 -16   1 0.08532 6.33339   1
   7 -16   1 9.69593 8.92962   2
   7 -16   1 10.0309 32.5154  -2
   7 -16   1 10.0309 32.5154   1
   8 -16   1 20.6239 8.47826   1
   8 -16   1 27.0310 33.3586  -2
   8 -16   1 27.0310 33.3586   1
   8 -16   1 32.3729 14.2725   2
  -9 -15   1 1.82046 7.97357   1
  -9 -15   1 17.5884 6.37736   2
  -8 -15   1 137.060 8.94954   2
  -8 -15   1 144.879 9.12343   1
  -7 -15   1 116.110 8.22768   1
  -7 -15   1 113.431 8.00078   2
  -6 -15   1 0.80123 2.60697   2
  -6 -15   1 4.55752 3.25693   1
  -5 -15   1 100.525 4.20252   2
  -5 -15   1 87.8877 4.08273   1
  -4 -15   1 97.5229 4.22372   2
  -4 -15   1 101.478 4.35739   1
  -3 -15   1 330.051 8.70397   1
  -3 -15   1 357.549 9.15559   2
  -3 -15   1 705.635 39.2105  -2
  -3 -15   1 705.635 39.2105   1
  -2 -15   1 210.804 6.94028   2
  -2 -15   1 201.907 5.27027   1
  -2 -15   1 450.710 31.7980  -2
  -2 -15   1 450.710 31.7980   1
  -1 -15   1 12.5645 2.29230   1
  -1 -15   1 15.0808 2.29860   2
  -1 -15   1 13.5848 21.1479  -2
  -1 -15   1 13.5848 21.1479   1
   0 -15   1 260.601 25.7963  -2
   0 -15   1 260.601 25.7963   1
   0 -15   1 116.366 3.95186   2
   0 -15   1 118.115 3.99280   1
   1 -15   1 -0.4929 1.90332   1
   1 -15   1 -0.7862 2.25168   2
   2 -15   1 -2.8994 2.05498   2
   2 -15   1 -0.8891 2.11290   1
   2 -15   1 -5.6947 17.6983  -2
   2 -15   1 -5.6947 17.6983   1
   3 -15   1 55.6475 13.3857  -2
   3 -15   1 55.6475 13.3857   1
   3 -15   1 14.7201 2.76204   1
   3 -15   1 15.1177 2.68734   2
   4 -15   1 32.2262 3.37090   1
   4 -15   1 91.5856 20.9834  -2
   4 -15   1 91.5856 20.9834   1
   4 -15   1 37.4979 3.24980   2
   5 -15   1 130.904 5.15524   1
   5 -15   1 135.887 5.06851   2
   5 -15   1 278.351 28.8604  -2
   5 -15   1 278.351 28.8604   1
   6 -15   1 229.868 6.94087   2
   6 -15   1 525.456 38.0302  -2
   6 -15   1 525.456 38.0302   1
   6 -15   1 220.753 7.91973   1
   7 -15   1 61.4755 6.09342   2
   7 -15   1 52.2441 5.94372   1
   7 -15   1 168.314 31.7310  -2
   7 -15   1 168.314 31.7310   1
   8 -15   1 -5.9633 5.76804   2
   8 -15   1 11.9484 31.6609  -2
   8 -15   1 11.9484 31.6609   1
   8 -15   1 -0.1307 5.97291   1
   9 -15   1 34.2651 33.3327  -2
   9 -15   1 34.2651 33.3327   1
   9 -15   1 -12.536 7.98337   2
   9 -15   1 -14.155 7.76033   1
 -10 -14   1 33.2346 12.0279   2
 -10 -14   1 31.7692 11.8342   1
  -9 -14   1 -12.231 5.34562   1
  -9 -14   1 2.91942 5.62325   2
  -8 -14   1 6.35974 5.37646   1
  -8 -14   1 17.1289 5.64300   2
  -7 -14   1 101.663 5.52317   2
  -7 -14   1 118.499 7.93102   1
  -6 -14   1 -0.5450 2.27826   2
  -6 -14   1 3.04969 2.43803   1
  -5 -14   1 0.80413 2.20880   1
  -5 -14   1 0.07670 2.38782   2
  -4 -14   1 14.3410 2.42742   2
  -4 -14   1 16.4241 2.42165   1
  -3 -14   1 208.304 5.57208   1
  -3 -14   1 225.826 5.75123   2
  -2 -14   1 1.83759 1.74432   1
  -2 -14   1 -0.5072 2.31702   2
  -2 -14   1 -17.744 17.6982  -2
  -2 -14   1 -17.744 17.6982   1
  -1 -14   1 57.0024 2.56760   2
  -1 -14   1 55.6049 2.57867   1
  -1 -14   1 80.0649 20.5492  -2
  -1 -14   1 80.0649 20.5492   1
   0 -14   1 208.078 4.91071   2
   0 -14   1 197.999 4.81574   1
   0 -14   1 384.901 27.7163  -2
   0 -14   1 384.901 27.7163   1
   1 -14   1 687.051 11.0746   2
   1 -14   1 1275.92 59.1130  -2
   1 -14   1 1275.92 59.1130   1
   1 -14   1 637.560 9.91745   1
   2 -14   1 443.444 8.00480   2
   2 -14   1 416.443 7.68126   1
   2 -14   1 828.529 29.9209  -2
   2 -14   1 828.529 29.9209   1
   3 -14   1 11.0957 2.51628   1
   3 -14   1 14.5113 2.51195   2
   3 -14   1 47.1986 12.7729  -2
   3 -14   1 47.1986 12.7729   1
   4 -14   1 4.37588 2.65564   1
   4 -14   1 2.73523 2.55315   2
   4 -14   1 19.7958 13.2872  -2
   4 -14   1 19.7958 13.2872   1
   5 -14   1 35.4114 3.34911   2
   5 -14   1 29.0995 3.31553   1
   5 -14   1 98.2627 23.0337  -2
   5 -14   1 98.2627 23.0337   1
   6 -14   1 116.071 4.72664   2
   6 -14   1 103.770 5.56251   1
   6 -14   1 226.122 27.8636  -2
   6 -14   1 226.122 27.8636   1
   7 -14   1 892.079 51.1597  -2
   7 -14   1 892.079 51.1597   1
   7 -14   1 412.400 12.4769   2
   7 -14   1 366.169 11.8642   1
   8 -14   1 83.6824 7.58397   1
   8 -14   1 89.0020 7.70938   2
   8 -14   1 236.992 34.8151  -2
   8 -14   1 236.992 34.8151   1
   9 -14   1 11.5279 8.23008   2
   9 -14   1 -7.6376 7.99119   1
   9 -14   1 12.4044 32.8776  -2
   9 -14   1 12.4044 32.8776   1
 -10 -13   1 22.2918 11.1275   2
 -10 -13   1 29.6965 11.4833   1
  -9 -13   1 26.0694 5.81014   2
  -9 -13   1 26.0694 5.91862   1
  -8 -13   1 0.51684 4.09734   2
  -8 -13   1 3.66846 4.14962   1
  -7 -13   1 3.73034 2.77294   1
  -7 -13   1 2.08126 2.59460   2
  -6 -13   1 229.961 6.11208   1
  -6 -13   1 243.335 6.24943   2
  -5 -13   1 66.5251 3.08585   1
  -5 -13   1 65.9641 3.16702   2
  -4 -13   1 32.5690 2.60866   2
  -4 -13   1 35.6202 2.66241   1
  -4 -13   1 113.961 21.0289  -2
  -4 -13   1 113.961 21.0289   1
  -3 -13   1 75.4851 3.43837   1
  -3 -13   1 77.5233 3.38629   2
  -3 -13   1 70.2716 14.3400  -2
  -3 -13   1 70.2716 14.3400   1
  -2 -13   1 896.654 16.0268   2
  -2 -13   1 835.904 13.7171   1
  -2 -13   1 1740.81 77.1278  -2
  -2 -13   1 1740.81 77.1278   1
  -1 -13   1 213.862 4.67486   1
  -1 -13   1 226.774 4.84495   2
  -1 -13   1 453.869 29.4016  -2
  -1 -13   1 453.869 29.4016   1
   0 -13   1 904.232 31.3316  -2
   0 -13   1 904.232 31.3316   1
   0 -13   1 465.243 8.41575   1
   0 -13   1 494.294 8.79418   2
   1 -13   1 55.5149 2.74155   1
   1 -13   1 65.7959 2.84976   2
   1 -13   1 114.405 11.5665  -2
   1 -13   1 114.405 11.5665   1
   2 -13   1 165.589 4.20886   1
   2 -13   1 173.046 4.29016   2
   2 -13   1 352.222 23.1560  -2
   2 -13   1 352.222 23.1560   1
   3 -13   1 93.3939 3.29802   2
   3 -13   1 89.6983 3.32602   1
   3 -13   1 210.602 20.3606  -2
   3 -13   1 210.602 20.3606   1
   4 -13   1 91.4055 3.92846   1
   4 -13   1 103.135 3.98531   2
   4 -13   1 211.261 15.3361  -2
   4 -13   1 211.261 15.3361   1
   5 -13   1 8.74475 2.76473   2
   5 -13   1 6.89349 2.74809   1
   5 -13   1 38.7158 21.3525  -2
   5 -13   1 38.7158 21.3525   1
   6 -13   1 32.9709 3.21398   2
   6 -13   1 33.6161 4.11549   1
   6 -13   1 64.4774 23.7483  -2
   6 -13   1 64.4774 23.7483   1
   7 -13   1 45.1450 27.6409  -2
   7 -13   1 45.1450 27.6409   1
   7 -13   1 10.1554 4.63344   1
   7 -13   1 7.24277 4.50084   2
   8 -13   1 4.84899 4.13823   1
   8 -13   1 57.8381 30.6598  -2
   8 -13   1 57.8381 30.6598   1
   8 -13   1 -3.0691 4.71739   2
   9 -13   1 -1.0752 6.05495   2
   9 -13   1 -2.0249 5.01493   1
   9 -13   1 18.9144 31.8384  -2
   9 -13   1 18.9144 31.8384   1
  10 -13   1 0.36019 8.76466   2
  10 -13   1 -3.2479 6.38306   1
  10 -13   1 20.9477 31.3922  -2
  10 -13   1 20.9477 31.3922   1
 -11 -12   1 -5.9769 7.61691   1
 -11 -12   1 0.67714 14.0475   2
 -10 -12   1 24.1523 5.73383   2
 -10 -12   1 38.2934 6.34666   1
  -9 -12   1 19.2330 4.71634   1
  -9 -12   1 14.7793 4.48361   2
  -8 -12   1 6.50074 2.67423   1
  -8 -12   1 5.95049 3.97997   2
  -7 -12   1 13.6966 2.66776   1
  -7 -12   1 12.6045 2.37772   2
  -6 -12   1 40.2400 2.22436   2
  -6 -12   1 34.2719 2.41909   1
  -5 -12   1 439.160 8.37932   2
  -5 -12   1 406.961 7.94065   1
  -4 -12   1 104.345 3.52954   2
  -4 -12   1 116.226 3.97408   1
  -4 -12   1 240.344 23.4364  -2
  -4 -12   1 240.344 23.4364   1
  -3 -12   1 14.9366 2.11473   2
  -3 -12   1 18.5062 12.8841  -2
  -3 -12   1 18.5062 12.8841   1
  -3 -12   1 13.7532 2.13053   1
  -2 -12   1 5.85622 1.59724   1
  -2 -12   1 7.57667 1.97187   2
  -2 -12   1 27.5498 15.0059  -2
  -2 -12   1 27.5498 15.0059   1
  -1 -12   1 555.318 8.89932   1
  -1 -12   1 598.265 10.1825   2
  -1 -12   1 1087.69 50.7309  -2
  -1 -12   1 1087.69 50.7309   1
   0 -12   1 309.850 6.07812   1
   0 -12   1 335.314 6.40966   2
   0 -12   1 655.164 23.7608  -2
   0 -12   1 655.164 23.7608   1
   1 -12   1 285.146 11.6051  -2
   1 -12   1 285.146 11.6051   1
   1 -12   1 140.667 4.21616   2
   1 -12   1 125.900 4.03305   1
   2 -12   1 167.953 4.26305   2
   2 -12   1 149.649 3.97677   1
   2 -12   1 313.399 14.6719  -2
   2 -12   1 313.399 14.6719   1
   3 -12   1 18.7535 2.12104   1
   3 -12   1 15.0291 2.05643   2
   3 -12   1 30.0962 13.6924  -2
   3 -12   1 30.0962 13.6924   1
   4 -12   1 63.6002 3.01546   2
   4 -12   1 53.5609 2.92592   1
   4 -12   1 131.962 12.8489  -2
   4 -12   1 131.962 12.8489   1
   5 -12   1 2.26680 2.48763   2
   5 -12   1 -0.5543 2.44978   1
   5 -12   1 0.85785 10.9193  -2
   5 -12   1 0.85785 10.9193   1
   6 -12   1 4.18797 2.59752   2
   6 -12   1 4.69424 3.44449   1
   6 -12   1 21.1649 12.5109  -2
   6 -12   1 21.1649 12.5109   1
   7 -12   1 184.346 7.19017   1
   7 -12   1 196.554 7.22211   2
   7 -12   1 391.614 19.7724  -2
   7 -12   1 391.614 19.7724   1
   8 -12   1 162.033 6.83242   2
   8 -12   1 135.725 6.43555   1
   8 -12   1 281.164 31.7890  -2
   8 -12   1 281.164 31.7890   1
   9 -12   1 153.365 7.92590   2
   9 -12   1 143.528 7.67017   1
   9 -12   1 324.688 34.4773  -2
   9 -12   1 324.688 34.4773   1
  10 -12   1 4.59495 6.23896   1
  10 -12   1 0.71353 6.42703   2
  10 -12   1 38.4810 34.1575  -2
  10 -12   1 38.4810 34.1575   1
 -11 -11   1 20.3966 7.54889   1
 -11 -11   1 -5.5117 9.63448   2
 -10 -11   1 36.3967 6.00633   1
 -10 -11   1 29.7431 6.64073   2
  -9 -11   1 91.8875 5.47297   1
  -9 -11   1 109.797 5.63822   2
  -8 -11   1 105.257 4.74408   2
  -8 -11   1 97.5667 5.10458   1
  -7 -11   1 2.03456 2.18835   1
  -7 -11   1 1.68903 1.92541   2
  -6 -11   1 -0.9043 1.41131   1
  -6 -11   1 -3.2372 1.79459   2
  -5 -11   1 102.822 3.51127   1
  -5 -11   1 107.379 3.10751   2
  -5 -11   1 217.922 22.4611  -2
  -5 -11   1 217.922 22.4611   1
  -4 -11   1 206.061 4.68512   1
  -4 -11   1 231.465 4.77752   2
  -4 -11   1 461.810 27.9785  -2
  -4 -11   1 461.810 27.9785   1
  -3 -11   1 138.218 3.48329   2
  -3 -11   1 128.390 3.52878   1
  -3 -11   1 182.519 15.1412  -2
  -3 -11   1 182.519 15.1412   1
  -2 -11   1 4.88781 1.47725   2
  -2 -11   1 19.0568 7.53104  -2
  -2 -11   1 19.0568 7.53104   1
  -2 -11   1 7.67587 1.23507   1
  -1 -11   1 49.7729 14.6753  -2
  -1 -11   1 49.7729 14.6753   1
  -1 -11   1 24.7110 1.45878   1
  -1 -11   1 27.0308 1.47682   2
   0 -11   1 73.7020 2.22126   2
   0 -11   1 70.7112 2.22587   1
   0 -11   1 142.540 10.5039  -2
   0 -11   1 142.540 10.5039   1
   1 -11   1 0.48008 1.43835   2
   1 -11   1 1.06748 1.72189   1
   1 -11   1 4.00537 5.92388  -2
   1 -11   1 4.00537 5.92388   1
   2 -11   1 91.3168 2.91174   1
   2 -11   1 99.2381 3.01673   2
   2 -11   1 199.583 7.11625  -2
   2 -11   1 199.583 7.11625   1
   3 -11   1 24.5353 2.35015   2
   3 -11   1 18.8212 2.27040   1
   3 -11   1 41.3646 5.91047  -2
   3 -11   1 41.3646 5.91047   1
   4 -11   1 1470.37 32.1699  -2
   4 -11   1 1470.37 32.1699   1
   4 -11   1 671.573 12.2953   1
   4 -11   1 722.438 13.0115   2
   5 -11   1 451.635 18.3642  -2
   5 -11   1 451.635 18.3642   1
   5 -11   1 208.647 5.81377   1
   5 -11   1 222.770 5.98175   2
   6 -11   1 38.8770 3.56434   1
   6 -11   1 39.0334 3.03204   2
   6 -11   1 60.5243 12.5785  -2
   6 -11   1 60.5243 12.5785   1
   7 -11   1 -5.1113 3.07051   1
   7 -11   1 -1.4985 14.0970  -2
   7 -11   1 -1.4985 14.0970   1
   7 -11   1 -2.0086 3.13460   2
   8 -11   1 45.6427 4.32955   1
   8 -11   1 57.1320 4.49609   2
   8 -11   1 139.625 27.6395  -2
   8 -11   1 139.625 27.6395   1
   9 -11   1 55.4873 4.86879   1
   9 -11   1 66.0384 5.21387   2
   9 -11   1 212.478 33.5850  -2
   9 -11   1 212.478 33.5850   1
  10 -11   1 81.1180 8.17838   2
  10 -11   1 78.6954 7.89181   1
  10 -11   1 161.514 32.5938  -2
  10 -11   1 161.514 32.5938   1
  11 -11   1 -1.4341 6.73164   2
  11 -11   1 23.7799 37.3079  -2
  11 -11   1 23.7799 37.3079   1
  11 -11   1 7.29098 6.89218   1
 -11 -10   1 103.462 8.42742   2
 -11 -10   1 114.459 8.55582   1
 -10 -10   1 5.97740 4.57688   2
 -10 -10   1 11.0342 5.29637   1
  -9 -10   1 3.77967 3.25383   2
  -9 -10   1 6.33127 3.24580   1
  -8 -10   1 64.8420 3.98460   1
  -8 -10   1 55.0577 3.30426   2
  -7 -10   1 335.806 6.87976   2
  -7 -10   1 309.647 5.57375   1
  -6 -10   1 0.78253 1.39081   2
  -6 -10   1 2.31633 1.44564   1
  -5 -10   1 31.2670 1.63257   1
  -5 -10   1 34.4593 1.59415   2
  -5 -10   1 46.2006 17.7919  -2
  -5 -10   1 46.2006 17.7919   1
  -4 -10   1 1.17242 1.18755   1
  -4 -10   1 4.26972 1.22320   2
  -4 -10   1 -21.897 14.0612  -2
  -4 -10   1 -21.897 14.0612   1
  -3 -10   1 77.1370 2.20654   1
  -3 -10   1 83.4238 2.19132   2
  -3 -10   1 138.031 12.9161  -2
  -3 -10   1 138.031 12.9161   1
  -2 -10   1 215.754 4.51530   1
  -2 -10   1 229.060 4.70558   2
  -2 -10   1 428.929 16.0823  -2
  -2 -10   1 428.929 16.0823   1
  -1 -10   1 441.277 6.69622   1
  -1 -10   1 941.169 43.0938  -2
  -1 -10   1 941.169 43.0938   1
  -1 -10   1 497.613 7.39956   2
   0 -10   1 394.480 6.38032   2
   0 -10   1 355.581 5.87641   1
   0 -10   1 747.092 24.8741  -2
   0 -10   1 747.092 24.8741   1
   1 -10   1 1102.61 25.0280  -2
   1 -10   1 1102.61 25.0280   1
   1 -10   1 544.774 9.69971   2
   1 -10   1 521.506 9.40108   1
   2 -10   1 207.132 7.08594  -2
   2 -10   1 207.132 7.08594   1
   2 -10   1 108.997 3.30000   2
   2 -10   1 101.593 3.16886   1
   3 -10   1 7.56532 1.91280   1
   3 -10   1 9.73344 5.26938  -2
   3 -10   1 9.73344 5.26938   1
   3 -10   1 4.25388 1.84279   2
   4 -10   1 -4.5873 5.98254  -2
   4 -10   1 -4.5873 5.98254   1
   4 -10   1 -0.8160 1.86850   2
   4 -10   1 -1.1535 1.91673   1
   5 -10   1 66.9056 2.88460   2
   5 -10   1 58.8330 2.75267   1
   5 -10   1 109.885 11.2599  -2
   5 -10   1 109.885 11.2599   1
   6 -10   1 176.975 13.6044  -2
   6 -10   1 176.975 13.6044   1
   6 -10   1 84.4522 4.09004   2
   6 -10   1 85.4269 4.19246   1
   7 -10   1 12.8301 3.25707   2
   7 -10   1 6.19579 3.07704   1
   7 -10   1 25.6321 13.8326  -2
   7 -10   1 25.6321 13.8326   1
   8 -10   1 36.4060 4.45920   1
   8 -10   1 88.8179 15.9609  -2
   8 -10   1 88.8179 15.9609   1
   8 -10   1 38.3036 4.47330   2
   9 -10   1 3.75547 3.81170   2
   9 -10   1 22.2900 29.7942  -2
   9 -10   1 22.2900 29.7942   1
   9 -10   1 5.48658 3.82337   1
  10 -10   1 0.25317 5.19430   2
  10 -10   1 15.4311 5.51376   1
  10 -10   1 27.8488 29.7683  -2
  10 -10   1 27.8488 29.7683   1
  11 -10   1 26.1347 7.24068   2
  11 -10   1 32.2296 7.32358   1
 -12  -9   1 6.73653 6.47814   1
 -12  -9   1 8.70317 6.65179   2
 -11  -9   1 2.45497 4.91449   1
 -11  -9   1 4.80885 7.37250   2
 -10  -9   1 147.391 7.76731   2
 -10  -9   1 125.997 6.97718   1
  -9  -9   1 42.2360 3.76206   1
  -9  -9   1 34.2457 3.72578   2
  -8  -9   1 164.147 4.74455   1
  -8  -9   1 159.960 4.65177   2
  -7  -9   1 201.206 5.14579   2
  -7  -9   1 198.058 4.08775   1
  -6  -9   1 149.270 3.49038   2
  -6  -9   1 151.256 3.49964   1
  -5  -9   1 14.3411 1.23409   2
  -5  -9   1 17.6383 1.31659   1
  -4  -9   1 112.207 2.47667   2
  -4  -9   1 217.271 17.5494  -2
  -4  -9   1 217.271 17.5494   1
  -4  -9   1 103.211 2.46072   1
  -3  -9   1 220.266 3.73493   1
  -3  -9   1 238.781 3.95847   2
  -3  -9   1 402.159 13.5759  -2
  -3  -9   1 402.159 13.5759   1
  -2  -9   1 908.179 12.6629   2
  -2  -9   1 847.075 12.6478   1
  -2  -9   1 1702.07 72.9033  -2
  -2  -9   1 1702.07 72.9033   1
  -1  -9   1 117.597 2.72953   1
  -1  -9   1 130.302 2.87034   2
  -1  -9   1 229.140 10.7731  -2
  -1  -9   1 229.140 10.7731   1
   0  -9   1 8.41507 1.24091   1
   0  -9   1 7.06539 1.21652   2
   0  -9   1 -0.4738 5.39126  -2
   0  -9   1 -0.4738 5.39126   1
   1  -9   1 37.1741 2.19154   1
   1  -9   1 77.1449 4.96615  -2
   1  -9   1 77.1449 4.96615   1
   1  -9   1 41.1142 2.23179   2
   2  -9   1 44.5775 2.10039   1
   2  -9   1 44.6570 2.07498   2
   2  -9   1 94.3113 5.54610  -2
   2  -9   1 94.3113 5.54610   1
   3  -9   1 265.113 5.77726   2
   3  -9   1 519.016 12.6798  -2
   3  -9   1 519.016 12.6798   1
   3  -9   1 249.215 5.57305   1
   4  -9   1 2.65843 1.71758   2
   4  -9   1 2.13769 1.77417   1
   4  -9   1 6.33703 5.50246  -2
   4  -9   1 6.33703 5.50246   1
   5  -9   1 36.5047 2.30382   1
   5  -9   1 36.7723 2.10942   2
   5  -9   1 96.5397 10.5568  -2
   5  -9   1 96.5397 10.5568   1
   6  -9   1 16.0071 11.5749  -2
   6  -9   1 16.0071 11.5749   1
   6  -9   1 12.6423 3.02778   1
   6  -9   1 19.8315 3.05985   2
   7  -9   1 -2.7952 2.69268   1
   7  -9   1 -3.1383 2.59717   2
   7  -9   1 -3.1060 21.5947  -2
   7  -9   1 -3.1060 21.5947   1
   8  -9   1 -5.1989 3.49729   1
   8  -9   1 -3.0151 3.17852   2
   8  -9   1 -27.002 24.1471  -2
   8  -9   1 -27.002 24.1471   1
   9  -9   1 213.155 7.18426   1
   9  -9   1 205.387 7.05457   2
   9  -9   1 408.034 34.5808  -2
   9  -9   1 408.034 34.5808   1
  10  -9   1 200.099 8.00934   2
  10  -9   1 436.901 39.8432  -2
  10  -9   1 436.901 39.8432   1
  10  -9   1 190.487 7.91729   1
  11  -9   1 478.934 45.3220  -2
  11  -9   1 478.934 45.3220   1
  11  -9   1 213.191 11.6628   1
  11  -9   1 234.405 11.8795   2
 -12  -8   1 59.8652 9.89034   2
 -12  -8   1 68.1948 7.79138   1
 -11  -8   1 7.76601 6.04422   2
 -11  -8   1 5.29980 7.06359   1
 -10  -8   1 40.3758 6.32111   2
 -10  -8   1 33.9392 5.75535   1
  -9  -8   1 7.03637 4.84957   2
  -9  -8   1 7.53594 3.32173   1
  -8  -8   1 1.88062 2.66146   2
  -8  -8   1 5.89918 2.66616   1
  -7  -8   1 43.9008 2.80195   1
  -7  -8   1 49.8016 3.17230   2
  -6  -8   1 4.94706 1.32113   1
  -6  -8   1 4.48471 2.12218   2
  -6  -8   1 21.2428 15.2667  -2
  -6  -8   1 21.2428 15.2667   1
  -5  -8   1 135.678 2.84727   1
  -5  -8   1 148.058 3.24601   2
  -4  -8   1 9.67747 1.09226   1
  -4  -8   1 8.42902 1.07231   2
  -3  -8   1 -1.0073 1.03741   1
  -3  -8   1 0.11953 1.01922   2
  -3  -8   1 -9.7635 5.29680  -2
  -3  -8   1 -9.7635 5.29680   1
  -2  -8   1 32.6658 1.19269   2
  -2  -8   1 32.7897 1.47256   1
  -2  -8   1 61.7329 10.7355  -2
  -2  -8   1 61.7329 10.7355   1
  -1  -8   1 174.523 3.98287   2
  -1  -8   1 157.894 3.32354   1
  -1  -8   1 335.062 10.3199  -2
  -1  -8   1 335.062 10.3199   1
   0  -8   1 399.243 6.59035   2
   0  -8   1 374.084 6.26775   1
   0  -8   1 785.286 20.6223  -2
   0  -8   1 785.286 20.6223   1
   1  -8   1 41.9752 2.09302   2
   1  -8   1 68.3027 4.43267  -2
   1  -8   1 68.3027 4.43267   1
   1  -8   1 36.9085 2.07807   1
   2  -8   1 11.3086 1.49636   2
   2  -8   1 18.9308 4.27466  -2
   2  -8   1 18.9308 4.27466   1
   2  -8   1 14.5089 1.57171   1
   3  -8   1 19.7763 1.83340   1
   3  -8   1 20.1738 1.79911   2
   3  -8   1 37.4573 4.70454  -2
   3  -8   1 37.4573 4.70454   1
   4  -8   1 -1.1040 1.39973   1
   4  -8   1 -8.0368 5.03574  -2
   4  -8   1 -8.0368 5.03574   1
   4  -8   1 -0.0441 1.43996   2
   5  -8   1 67.1572 2.29747   1
   5  -8   1 67.0456 2.17155   2
   5  -8   1 152.603 11.3427  -2
   5  -8   1 152.603 11.3427   1
   6  -8   1 559.831 9.96203   1
   6  -8   1 631.779 11.8838   2
   6  -8   1 1166.22 55.9248  -2
   6  -8   1 1166.22 55.9248   1
   7  -8   1 177.588 5.64495   1
   7  -8   1 379.185 29.3434  -2
   7  -8   1 379.185 29.3434   1
   7  -8   1 194.106 5.92602   2
   8  -8   1 15.2292 23.5118  -2
   8  -8   1 15.2292 23.5118   1
   8  -8   1 30.0584 4.45671   2
   8  -8   1 29.1730 3.92345   1
   9  -8   1 2.74689 4.40623   1
   9  -8   1 0.71845 3.84149   2
   9  -8   1 -9.6370 27.7044  -2
   9  -8   1 -9.6370 27.7044   1
  10  -8   1 9.75464 4.94302   1
  10  -8   1 10.2183 5.02189   2
  11  -8   1 19.7760 6.75276   2
  11  -8   1 11.5525 6.62576   1
  12  -8   1 77.1708 16.6836   1
  12  -8   1 74.7249 16.0601   2
 -12  -7   1 10.5191 7.97770   1
 -12  -7   1 27.5246 7.40158   2
 -11  -7   1 153.807 8.10376   2
 -11  -7   1 177.382 9.87679   1
 -10  -7   1 247.537 11.2033   1
 -10  -7   1 285.111 10.4702   2
  -9  -7   1 289.947 9.81299   2
  -9  -7   1 266.864 10.7456   1
  -8  -7   1 19.5469 1.97738   1
  -8  -7   1 14.8056 2.59248   2
  -7  -7   1 3.20504 2.35385   2
  -7  -7   1 3.97388 1.53671   1
  -6  -7   1 131.999 3.21817   1
  -6  -7   1 147.328 4.45184   2
  -5  -7   1 58.3746 1.92386   1
  -5  -7   1 60.1256 2.41056   2
  -5  -7   1 115.316 6.54789  -2
  -5  -7   1 115.316 6.54789   1
  -4  -7   1 86.0474 2.04445   1
  -4  -7   1 90.4001 2.05589   2
  -3  -7   1 4.81209 1.04134   1
  -3  -7   1 3.23758 1.00756   2
  -3  -7   1 11.8742 4.47746  -2
  -3  -7   1 11.8742 4.47746   1
  -2  -7   1 1.61201 0.99348   1
  -2  -7   1 2.87275 1.00968   2
  -2  -7   1 -4.1911 4.91271  -2
  -2  -7   1 -4.1911 4.91271   1
  -1  -7   1 1000.25 25.2180  -2
  -1  -7   1 1000.25 25.2180   1
  -1  -7   1 521.187 9.12030   2
  -1  -7   1 484.463 8.55912   1
   0  -7   1 61.3036 5.14951  -2
   0  -7   1 61.3036 5.14951   1
   0  -7   1 31.5886 1.44157   1
   0  -7   1 33.6880 1.44221   2
   1  -7   1 168.487 3.51026   1
   1  -7   1 163.937 3.82583   2
   1  -7   1 346.651 8.91849  -2
   1  -7   1 346.651 8.91849   1
   2  -7   1 879.718 14.6873   2
   2  -7   1 826.868 13.9085   1
   2  -7   1 1685.82 31.7664  -2
   2  -7   1 1685.82 31.7664   1
   3  -7   1 1524.57 24.7803   2
   3  -7   1 1368.24 22.3189   1
   3  -7   1 2878.44 53.6151  -2
   3  -7   1 2878.44 53.6151   1
   4  -7   1 915.645 14.4467   2
   4  -7   1 838.103 12.3753   1
   4  -7   1 1689.81 36.1536  -2
   4  -7   1 1689.81 36.1536   1
   5  -7   1 16.0273 1.32449   2
   5  -7   1 14.4330 1.22732   1
   5  -7   1 12.9075 8.65243  -2
   5  -7   1 12.9075 8.65243   1
   6  -7   1 10.9163 2.41027   1
   6  -7   1 14.9063 2.40453   2
   6  -7   1 25.9100 17.0102  -2
   6  -7   1 25.9100 17.0102   1
   7  -7   1 78.7486 3.75550   1
   7  -7   1 84.0632 3.87688   2
   7  -7   1 152.867 22.7245  -2
   7  -7   1 152.867 22.7245   1
   8  -7   1 55.6117 4.26239   2
   8  -7   1 58.9250 4.36212   1
   8  -7   1 112.508 24.0608  -2
   8  -7   1 112.508 24.0608   1
   9  -7   1 29.9481 4.89098   2
   9  -7   1 22.0338 4.17103   1
   9  -7   1 65.6700 27.9442  -2
   9  -7   1 65.6700 27.9442   1
  10  -7   1 8.76646 4.30458   1
  10  -7   1 4.79849 4.63186   2
  11  -7   1 7.53824 6.39235   2
  11  -7   1 6.54660 6.37181   1
 -11   6   0 25.6991 32.7308  -2
  11  -7   1 25.6991 32.7308   1
  12  -7   1 4.92065 8.69849   1
  12  -7   1 12.4791 7.19628   2
 -12   6   0 56.8467 37.1315  -2
  12  -7   1 56.8467 37.1315   1
 -12  -6   1 7.55228 6.46635   1
 -12  -6   1 6.49521 6.47563   2
 -11  -6   1 18.0443 5.08763   1
 -11  -6   1 21.6003 5.39135   2
 -10  -6   1 70.1710 5.61805   1
 -10  -6   1 70.8967 5.90321   2
  -9  -6   1 7.49867 3.75582   1
  -9  -6   1 12.5638 4.05875   2
  -8  -6   1 111.064 3.56796   1
  -8  -6   1 124.117 3.79321   2
  -7  -6   1 13.3334 1.64332   2
  -7  -6   1 15.2826 1.62783   1
  -6  -6   1 375.469 6.88493   1
  -6  -6   1 429.424 7.73406   2
  -5  -6   1 246.040 4.70706   1
  -5  -6   1 267.655 6.26588   2
  -5  -6   1 492.234 25.4253  -2
  -5  -6   1 492.234 25.4253   1
  -4  -6   1 72.6971 1.88322   2
  -4  -6   1 69.7011 1.82846   1
  -4  -6   1 113.267 11.3420  -2
  -4  -6   1 113.267 11.3420   1
  -3  -6   1 0.76985 0.88203   1
  -3  -6   1 0.80599 0.86739   2
  -3  -6   1 0.16369 5.70275  -2
  -3  -6   1 0.16369 5.70275   1
  -2  -6   1 6.82819 0.95060   2
  -2  -6   1 7.89841 0.98370   1
  -2  -6   1 9.70337 3.10317  -2
  -2  -6   1 9.70337 3.10317   1
  -1  -6   1 2774.81 66.9661  -2
  -1  -6   1 2774.81 66.9661   1
  -1  -6   1 1419.60 20.0478   2
  -1  -6   1 1321.10 20.1096   1
   0  -6   1 331.795 5.53936   2
   0  -6   1 299.327 4.74248   1
   0  -6   1 643.731 16.7588  -2
   0  -6   1 643.731 16.7588   1
   1  -6   1 1699.12 35.5480  -2
   1  -6   1 1699.12 35.5480   1
   1  -6   1 821.012 13.6061   1
   1  -6   1 846.809 13.9346   2
   2  -6   1 34.0496 1.70168   2
   2  -6   1 65.0132 3.59641  -2
   2  -6   1 65.0132 3.59641   1
   2  -6   1 32.4318 1.73192   1
   3  -6   1 180.026 5.53349  -2
   3  -6   1 180.026 5.53349   1
   3  -6   1 85.2959 2.69725   1
   3  -6   1 91.4183 2.80160   2
   4  -6   1 59.6219 5.13695  -2
   4  -6   1 59.6219 5.13695   1
   4  -6   1 40.9907 1.61712   2
   4  -6   1 31.8921 1.48909   1
   5  -6   1 137.618 3.22337   1
   5  -6   1 153.972 3.11756   2
   5  -6   1 270.625 19.5728  -2
   5  -6   1 270.625 19.5728   1
   6  -6   1 4.37902 2.20487   1
   6  -6   1 7.65787 2.18979   2
   6  -6   1 8.46523 16.1495  -2
   6  -6   1 8.46523 16.1495   1
   7  -6   1 137.155 4.67409   2
   7  -6   1 140.528 4.72705   1
   7  -6   1 261.910 24.5648  -2
   7  -6   1 261.910 24.5648   1
   8  -6   1 19.6153 3.55267   1
   8  -6   1 18.9465 3.52512   2
   8  -6   1 60.7570 24.3953  -2
   8  -6   1 60.7570 24.3953   1
   9  -6   1 6.12294 3.73931   1
   9  -6   1 11.1140 3.86835   2
   9  -6   1 33.3169 26.6323  -2
   9  -6   1 33.3169 26.6323   1
  10  -6   1 14.4078 4.39153   2
  10  -6   1 12.5404 4.31711   1
  11  -6   1 1.54136 5.13284   1
  11  -6   1 5.62181 6.26754   2
 -11   5   0 228.680 38.1059  -2
  11  -6   1 228.680 38.1059   1
  12  -6   1 101.032 8.96291   2
  12  -6   1 80.9557 10.6735   1
 -12   5   0 110.114 37.6074  -2
  12  -6   1 110.114 37.6074   1
 -12  -5   1 61.0212 7.74309   2
 -12  -5   1 54.0136 6.60802   1
 -11  -5   1 32.9486 5.69764   2
 -11  -5   1 42.6947 5.57018   1
 -10  -5   1 3.36137 4.45469   2
 -10  -5   1 0.23812 4.19878   1
  -9  -5   1 220.225 8.50263   1
  -9  -5   1 247.251 9.14424   2
  -8  -5   1 250.605 5.64402   1
  -8  -5   1 271.415 6.06945   2
  -7  -5   1 45.7449 2.12302   1
  -7  -5   1 47.1243 2.28203   2
  -6  -5   1 1.57536 1.22457   2
  -6  -5   1 -1.0202 1.20644   1
  -5  -5   1 619.435 10.0564   2
  -5  -5   1 556.227 8.08056   1
  -4  -5   1 616.534 10.5699   1
  -4  -5   1 669.424 10.5041   2
  -4  -5   1 1236.31 37.8752  -2
  -4  -5   1 1236.31 37.8752   1
  -3  -5   1 478.744 6.84869   1
  -3  -5   1 527.094 7.90191   2
  -3  -5   1 951.318 28.5678  -2
  -3  -5   1 951.318 28.5678   1
  -2  -5   1 692.918 9.11750   1
  -2  -5   1 746.904 10.2588   2
  -2  -5   1 1413.64 33.3156  -2
  -2  -5   1 1413.64 33.3156   1
  -1  -5   1 329.665 4.85799   2
  -1  -5   1 633.200 14.0651  -2
  -1  -5   1 633.200 14.0651   1
  -1  -5   1 300.961 4.80274   1
   0  -5   1 1226.34 25.5337  -2
   0  -5   1 1226.34 25.5337   1
   0  -5   1 577.907 8.93528   1
   0  -5   1 634.767 10.5464   2
   1  -5   1 391.783 8.41372   2
   1  -5   1 341.849 6.11808   1
   1  -5   1 709.447 13.8220  -2
   1  -5   1 709.447 13.8220   1
   2  -5   1 444.068 9.28826  -2
   2  -5   1 444.068 9.28826   1
   2  -5   1 187.449 4.31813   1
   2  -5   1 205.769 4.21585   2
   3  -5   1 38.9955 4.25042  -2
   3  -5   1 38.9955 4.25042   1
   3  -5   1 22.5871 1.33123   2
   3  -5   1 24.6829 1.27028   1
   4  -5   1 302.671 4.80177   1
   4  -5   1 331.230 5.16144   2
   4  -5   1 634.403 14.7983  -2
   4  -5   1 634.403 14.7983   1
   5  -5   1 32.3238 1.45740   2
   5  -5   1 32.2605 1.38986   1
   5  -5   1 103.085 14.5547  -2
   5  -5   1 103.085 14.5547   1
   6  -5   1 -2.7985 1.59391   2
   6  -5   1 20.4527 16.0026  -2
   6  -5   1 20.4527 16.0026   1
   6  -5   1 0.04321 1.60171   1
   7  -5   1 70.1349 3.43419   2
   7  -5   1 58.6529 3.24359   1
   7  -5   1 124.568 20.5462  -2
   7  -5   1 124.568 20.5462   1
   8  -5   1 41.3881 3.33036   1
   8  -5   1 47.9424 4.01969   2
   8  -5   1 61.7089 23.2851  -2
   8  -5   1 61.7089 23.2851   1
   9  -5   1 254.298 8.25735   2
   9  -5   1 241.182 7.94248   1
  10  -5   1 185.152 7.24953   2
  10  -5   1 204.575 7.76928   1
  11  -5   1 105.141 7.18879   2
  11  -5   1 90.3401 6.08969   1
 -11   4   0 162.642 36.0267  -2
  11  -5   1 162.642 36.0267   1
  12  -5   1 15.9817 7.15699   1
  12  -5   1 1.48603 8.22711   2
 -12   4   0 87.6607 37.4689  -2
  12  -5   1 87.6607 37.4689   1
 -12  -4   1 92.8197 8.60990   1
 -12  -4   1 87.2360 8.31992   2
 -12  -5   2 104.395 29.9138  -2
 -12  -4   1 104.395 29.9138   1
 -11  -4   1 2.68641 4.80842   1
 -11  -4   1 0.99411 4.41429   2
 -10  -4   1 36.3062 5.11370   2
 -10  -4   1 33.6602 4.92277   1
  -9  -4   1 17.1119 2.42076   1
  -9  -4   1 10.9438 2.50635   2
  -8  -4   1 407.860 8.44399   1
  -8  -4   1 466.242 9.35474   2
  -7  -4   1 165.343 3.84476   1
  -7  -4   1 177.256 4.08497   2
  -7  -4   1 319.517 21.4020  -2
  -7  -4   1 319.517 21.4020   1
  -6  -4   1 11.9048 1.18811   2
  -6  -4   1 14.2575 1.19033   1
  -6  -4   1 21.4156 11.3679  -2
  -6  -4   1 21.4156 11.3679   1
  -5  -4   1 128.742 2.79092   1
  -5  -4   1 138.289 2.90909   2
  -5  -4   1 255.284 15.7909  -2
  -5  -4   1 255.284 15.7909   1
  -4  -4   1 15.9770 1.13103   2
  -4  -4   1 13.2217 0.82400   1
  -4  -4   1 24.0102 8.87978  -2
  -4  -4   1 24.0102 8.87978   1
  -3  -4   1 192.229 3.92272   1
  -3  -4   1 210.752 3.87087   2
  -3  -4   1 368.322 11.7843  -2
  -3  -4   1 368.322 11.7843   1
  -2  -4   1 8.29768 0.94854   2
  -2  -4   1 9.42135 0.95744   1
  -2  -4   1 14.2552 2.52616  -2
  -2  -4   1 14.2552 2.52616   1
  -1  -4   1 0.55936 0.70954   2
  -1  -4   1 0.27887 0.74994   1
  -1  -4   1 3.49583 2.65081  -2
  -1  -4   1 3.49583 2.65081   1
   0  -4   1 562.738 9.19156   1
   0  -4   1 650.772 9.77325   2
   0  -4   1 1246.65 23.2797  -2
   0  -4   1 1246.65 23.2797   1
   1  -4   1 79.4988 2.09927   2
   1  -4   1 70.1903 1.96773   1
   1  -4   1 165.154 5.69054  -2
   1  -4   1 165.154 5.69054   1
   2  -4   1 11.7799 1.11063   2
   2  -4   1 9.78113 1.01219   1
   2  -4   1 14.5795 2.53475  -2
   2  -4   1 14.5795 2.53475   1
   3  -4   1 13.2751 1.06244   2
   3  -4   1 9.86136 0.99876   1
   3  -4   1 13.0254 3.73830  -2
   3  -4   1 13.0254 3.73830   1
   4  -4   1 93.4362 2.53145   1
   4  -4   1 98.3212 2.58489   2
   4  -4   1 184.454 7.41899  -2
   4  -4   1 184.454 7.41899   1
   5  -4   1 192.331 3.53806   1
   5  -4   1 216.502 3.84088   2
   5  -4   1 419.913 24.6657  -2
   5  -4   1 419.913 24.6657   1
   6  -4   1 374.794 5.49652   1
   6  -4   1 413.127 6.76920   2
   6  -4   1 803.955 40.3353  -2
   6  -4   1 803.955 40.3353   1
   7  -4   1 435.972 8.93788   2
   7  -4   1 387.386 8.11624   1
   7  -4   1 812.938 41.6671  -2
   7  -4   1 812.938 41.6671   1
   8  -4   1 11.1096 2.78386   1
   8  -4   1 17.7856 2.81472   2
   8  -4   1 -5.6066 21.9743  -2
   8  -4   1 -5.6066 21.9743   1
   9  -4   1 16.0823 3.76152   1
   9  -4   1 20.4985 3.86247   2
  10  -4   1 5.92609 4.02353   2
  10  -4   1 -0.4404 3.90072   1
  11  -4   1 -1.1413 4.37097   2
  11  -4   1 4.88851 5.03671   1
 -11   3   0 114.620 31.8837  -2
  11  -4   1 114.620 31.8837   1
  12  -4   1 49.9694 7.79663   1
  12  -4   1 65.0238 10.0137   2
 -12   3   0 275.418 37.7829  -2
  12  -4   1 275.418 37.7829   1
 -12  -4   2 148.770 31.7687  -2
 -12  -3   1 148.770 31.7687   1
 -12  -3   1 85.8335 8.59934   2
 -12  -3   1 61.9693 7.62000   1
 -11  -3   1 280.445 9.76201   2
 -11  -3   1 257.872 9.22333   1
 -10  -3   1 50.5863 5.44700   2
 -10  -3   1 47.6299 5.20359   1
  -9  -3   1 4.39012 3.86449   2
  -9  -3   1 1.46898 3.81713   1
  -8  -3   1 440.543 9.01513   1
  -8  -3   1 485.467 9.78932   2
  -7  -3   1 12.1691 1.50533   2
  -7  -3   1 14.2477 1.48845   1
  -7  -3   1 41.1758 17.2678  -2
  -7  -3   1 41.1758 17.2678   1
  -6  -3   1 218.941 4.36947   1
  -6  -3   1 488.966 26.7550  -2
  -6  -3   1 488.966 26.7550   1
  -6  -3   1 245.016 4.76555   2
  -5  -3   1 0.85198 0.91243   2
  -5  -3   1 -22.571 10.3633  -2
  -5  -3   1 -22.571 10.3633   1
  -5  -3   1 1.40065 0.92273   1
  -4  -3   1 101.444 2.28761   1
  -4  -3   1 113.016 2.42326   2
  -4  -3   1 199.572 13.6002  -2
  -4  -3   1 199.572 13.6002   1
  -3  -3   1 342.295 5.62196   1
  -3  -3   1 373.285 5.65578   2
  -3  -3   1 691.247 21.4949  -2
  -3  -3   1 691.247 21.4949   1
  -2  -3   1 220.405 3.60222   2
  -2  -3   1 200.351 3.56533   1
  -2  -3   1 380.674 12.0849  -2
  -2  -3   1 380.674 12.0849   1
  -1  -3   1 13.7844 0.68182   1
  -1  -3   1 12.8416 0.65975   2
  -1  -3   1 18.2948 2.36450  -2
  -1  -3   1 18.2948 2.36450   1
   0  -3   1 357.891 7.41023   1
   0  -3   1 632.839 15.7275  -2
   0  -3   1 632.839 15.7275   1
   0  -3   1 380.664 6.97301   2
   1  -3   1 5142.37 123.728  -2
   1  -3   1 5142.37 123.728   1
   1  -3   1 2538.78 39.9492   2
   1  -3   1 2300.47 33.4189   1
   2  -3   1 255.456 5.24156  -2
   2  -3   1 255.456 5.24156   1
   2  -3   1 136.127 2.90439   2
   2  -3   1 123.216 2.73828   1
   3  -3   1 600.579 9.56035   1
   3  -3   1 677.285 9.26600   2
   3  -3   1 1284.21 24.0397  -2
   3  -3   1 1284.21 24.0397   1
   4  -3   1 596.320 9.05685   2
   4  -3   1 1161.14 28.7641  -2
   4  -3   1 1161.14 28.7641   1
   4  -3   1 538.656 8.81189   1
   5  -3   1 61.0859 1.70722   1
   5  -3   1 64.3217 1.89317   2
   5  -3   1 141.244 14.7333  -2
   5  -3   1 141.244 14.7333   1
   6  -3   1 2.95946 0.99387   1
   6  -3   1 3.87356 1.08610   2
   6  -3   1 4.78077 15.0959  -2
   6  -3   1 4.78077 15.0959   1
   7  -3   1 185.909 5.27493   2
   7  -3   1 163.914 4.88142   1
   7  -3   1 319.941 23.7018  -2
   7  -3   1 319.941 23.7018   1
   8  -3   1 -13.570 21.5190  -2
   8  -3   1 -13.570 21.5190   1
   8  -3   1 1.31695 3.01914   2
   8  -3   1 -1.2539 3.01485   1
   9  -3   1 -6.8086 3.19052   1
   9  -3   1 -3.1624 3.23226   2
  10  -3   1 57.9410 4.97072   2
  10  -3   1 44.4999 4.73918   1
  11  -3   1 17.7637 4.75468   2
  11  -3   1 11.4319 5.20186   1
 -11   2   0 56.7435 32.5397  -2
  11  -3   1 56.7435 32.5397   1
  12  -3   1 13.0584 6.65815   2
  12  -3   1 11.6262 6.72374   1
 -12   2   0 101.252 36.5994  -2
  12  -3   1 101.252 36.5994   1
 -12  -2   1 7.75407 3.79204   2
 -12  -2   1 10.9167 3.92010   1
 -12  -3   2 256.494 33.6804  -2
 -12  -2   1 256.494 33.6804   1
 -11  -2   1 10.0002 3.10664   2
 -11  -2   1 3.96624 3.08157   1
 -10  -2   1 47.7028 3.01730   2
 -10  -2   1 39.1746 5.08392   1
  -9  -2   1 391.919 11.4407   2
  -9  -2   1 352.548 10.7586   1
  -8  -2   1 15.8832 20.3996  -2
  -8  -2   1 15.8832 20.3996   1
  -8  -2   1 -3.0311 2.43948   2
  -8  -2   1 -0.4051 1.99403   1
  -7  -2   1 586.107 10.6514   1
  -7  -2   1 672.837 10.9860   2
  -7  -2   1 1242.98 57.6218  -2
  -7  -2   1 1242.98 57.6218   1
  -6  -2   1 263.437 4.72196   1
  -6  -2   1 285.999 4.99626   2
  -6  -2   1 531.375 28.3344  -2
  -6  -2   1 531.375 28.3344   1
  -5  -2   1 92.9028 2.44686   1
  -5  -2   1 183.893 9.56866  -2
  -5  -2   1 183.893 9.56866   1
  -5  -2   1 101.482 2.54658   2
  -4  -2   1 57.9403 1.66885   2
  -4  -2   1 104.956 7.17202  -2
  -4  -2   1 104.956 7.17202   1
  -4  -2   1 57.1001 1.65196   1
  -3  -2   1 62.0935 1.59506   1
  -3  -2   1 65.7641 1.65044   2
  -3  -2   1 118.784 6.42894  -2
  -3  -2   1 118.784 6.42894   1
  -2  -2   1 3760.01 50.3836   1
  -2  -2   1 7820.63 233.013  -2
  -2  -2   1 7820.63 233.013   1
  -2  -2   1 4210.76 53.0874   2
  -1  -2   1 1513.72 45.3565  -2
  -1  -2   1 1513.72 45.3565   1
  -1  -2   1 751.507 13.0856   2
  -1  -2   1 284.604 12.4870   1
   2  -2   1 365.215 5.50969   1
   2  -2   1 774.903 18.9257  -2
   2  -2   1 774.903 18.9257   1
   2  -2   1 421.364 6.16582   2
   3  -2   1 102.472 2.30305   1
   3  -2   1 110.854 1.99717   2
   3  -2   1 232.726 9.33790  -2
   3  -2   1 232.726 9.33790   1
   4  -2   1 1.66552 1.09895   2
   4  -2   1 -0.7347 0.87497   1
   4  -2   1 9.23640 5.76146  -2
   4  -2   1 9.23640 5.76146   1
   5  -2   1 59.3222 1.43559   2
   5  -2   1 58.6326 1.51596   1
   5  -2   1 115.503 14.0744  -2
   5  -2   1 115.503 14.0744   1
   6  -2   1 269.082 4.11730   1
   6  -2   1 309.892 4.18000   2
   6  -2   1 556.699 29.3335  -2
   6  -2   1 556.699 29.3335   1
   7  -2   1 456.265 17.8473  -2
   7  -2   1 456.265 17.8473   1
   7  -2   1 225.878 5.02981   1
   7  -2   1 246.973 5.37565   2
   8  -2   1 1.04242 2.81065   1
   8  -2   1 -5.0789 10.3616  -2
   8  -2   1 -5.0789 10.3616   1
   8  -2   1 4.77227 2.85034   2
   9  -2   1 21.2416 3.72580   1
   9  -2   1 16.9934 3.59127   2
  10  -2   1 -0.3908 4.30136   1
  10  -2   1 2.38161 3.85958   2
  11  -2   1 74.9324 6.38851   2
  11  -2   1 70.2603 6.33664   1
 -11   1   0 81.4300 32.2668  -2
  11  -2   1 81.4300 32.2668   1
  12  -2   1 144.190 9.91762   1
  12  -2   1 152.716 9.95650   2
 -12   1   0 258.736 32.8807  -2
  12  -2   1 258.736 32.8807   1
 -12  -1   1 1.04178 3.70145   1
 -12  -1   1 1.32928 6.17736   2
 -11  -1   1 177.595 6.34707   1
 -11  -1   1 196.546 7.12799   2
 -10  -1   1 186.135 6.42987   2
 -10  -1   1 171.262 5.68006   1
  -9  -1   1 2.63872 2.09905   2
  -9  -1   1 0.26502 2.04271   1
  -9  -1   1 12.5445 21.6852  -2
  -9  -1   1 12.5445 21.6852   1
  -8  -1   1 35.4885 3.70717   2
  -8  -1   1 40.0608 3.84063   1
  -7  -1   1 127.379 3.42624   2
  -7  -1   1 111.054 3.18821   1
  -7  -1   1 252.702 21.5485  -2
  -7  -1   1 252.702 21.5485   1
  -6  -1   1 559.036 8.63802   2
  -6  -1   1 492.991 8.37180   1
  -6  -1   1 1030.51 47.7419  -2
  -6  -1   1 1030.51 47.7419   1
  -5  -1   1 1168.14 17.7461   2
  -5  -1   1 1048.23 16.0147   1
  -5  -1   1 2075.34 61.9366  -2
  -5  -1   1 2075.34 61.9366   1
  -4  -1   1 0.18840 0.90019   1
  -4  -1   1 1.20900 0.93192   2
  -4  -1   1 -3.8435 2.49540  -2
  -4  -1   1 -3.8435 2.49540   1
  -3  -1   1 1.79976 0.66402   2
  -3  -1   1 2.93780 0.55515   1
  -3  -1   1 5.42898 5.18173  -2
  -3  -1   1 5.42898 5.18173   1
  -2  -1   1 1.07832 0.45484   1
  -2  -1   1 0.66716 0.45336   2
  -2  -1   1 -2.9607 3.90845  -2
  -2  -1   1 -2.9607 3.90845   1
  -1  -1   1 15.8284 1.01681   1
  -1  -1   1 17.4879 1.07771   2
   0  -1   1 -0.0804 0.26584   1
   0  -1   1 -0.7914 0.25104   2
   0  -1   1 -0.7436 1.30990  -2
   0  -1   1 -0.7436 1.30990   1
   1  -1   1 0.35955 0.21463   1
   1  -1   1 0.04272 0.21661   2
   1  -1   1 0.89303 0.84143  -2
   1  -1   1 0.89303 0.84143   1
   2  -1   1 690.749 10.5139   2
   2  -1   1 1301.85 39.4243  -2
   2  -1   1 1301.85 39.4243   1
   2  -1   1 590.968 8.39474   1
   3  -1   1 936.285 12.6025   2
   3  -1   1 842.762 10.6727   1
   3  -1   1 1771.55 53.6529  -2
   3  -1   1 1771.55 53.6529   1
   4  -1   1 1021.25 11.7693   1
   4  -1   1 1134.06 13.0366   2
   4  -1   1 2191.17 54.3520  -2
   4  -1   1 2191.17 54.3520   1
   5  -1   1 5.92928 0.73172   2
   5  -1   1 6.52521 0.69262   1
   5  -1   1 6.28339 5.09770  -2
   5  -1   1 6.28339 5.09770   1
   6  -1   1 3.53381 0.79053   2
   6  -1   1 5.39100 0.76023   1
   6  -1   1 5.48823 13.2551  -2
   6  -1   1 5.48823 13.2551   1
   7  -1   1 432.841 6.08544   1
   7  -1   1 820.471 41.5514  -2
   7  -1   1 820.471 41.5514   1
   7  -1   1 486.204 6.83799   2
   8  -1   1 701.969 14.4059   2
   8  -1   1 618.269 11.6729   1
   8  -1   1 1295.33 41.6935  -2
   8  -1   1 1295.33 41.6935   1
   9  -1   1 329.308 9.03123   1
   9  -1   1 355.820 9.47806   2
  10  -1   1 123.677 5.93424   2
  10  -1   1 122.585 6.77102   1
  10  -1   1 361.343 39.7632  -2
  10   0   0 361.343 39.7632  -2
  10  -1   1 361.343 39.7632   1
  11   0   0 73.1759 31.0543  -2
  11  -1   1 73.1759 31.0543   1
  11  -1   1 18.6464 5.17075   2
  11  -1   1 15.3615 5.09795   1
  12  -1   1 22.5129 6.74811   2
  12  -1   1 14.1271 6.60123   1
  12   0   0 66.9623 29.1483  -2
  12  -1   1 66.9623 29.1483   1
  13  -1   1 55.8375 10.6055   1
  13   0   0 254.816 39.0880  -2
  13  -1   1 254.816 39.0880   1
 -12   0   1 13.0440 6.62097   1
 -12   0   1 -2.1982 6.28254   2
 -12  -1   2 87.8741 28.7970  -2
 -12   0   1 87.8741 28.7970   1
 -11   0   1 9.76483 5.01451   2
 -11   0   1 19.8130 3.37148   1
 -10   0   1 301.422 8.03771   1
 -10   0   1 336.549 9.21413   2
  -9   0   1 252.087 6.53794   1
  -9   0   1 268.657 6.88524   2
  -9   0   1 477.241 34.2193  -2
  -9   0   1 477.241 34.2193   1
  -8   0   1 195.653 5.33113   2
  -8   0   1 388.113 28.6541  -2
  -8   0   1 388.113 28.6541   1
  -8   0   1 185.752 5.41961   1
  -7   0   1 7.46555 1.83175   1
  -7   0   1 0.22924 9.72015  -2
  -7   0   1 0.22924 9.72015   1
  -7   0   1 5.70846 1.08852   2
  -6   0   1 182.929 10.7958  -2
  -6   0   1 182.929 10.7958   1
  -6   0   1 106.830 2.67006   2
  -6   0   1 92.0701 2.87045   1
  -5   0   1 4.87746 0.99196   2
  -5   0   1 3.80725 12.1614  -2
  -5   0   1 3.80725 12.1614   1
  -5   0   1 5.06474 0.99641   1
  -4   0   1 392.181 6.11252   1
  -4   0   1 426.755 6.23918   2
  -4   0   1 816.367 25.7932  -2
  -4   0   1 816.367 25.7932   1
  -3   0   1 518.729 7.67617   1
  -3   0   1 584.504 8.08673   2
  -3   0   1 1098.87 33.2150  -2
  -3   0   1 1098.87 33.2150   1
  -2   0   1 98.4669 5.67206  -2
  -2   0   1 98.4669 5.67206   1
  -2   0   1 44.6838 1.00525   1
  -2   0   1 48.6958 0.99325   2
  -1   0   1 -0.1343 0.20065   2
  -1   0   1 0.25717 0.25590   1
  -1   0   1 0.38277 1.56700  -2
  -1   0   1 0.38277 1.56700   1
   0   0   1 0.06770 0.31748   2
   1   0   1 -1.0427 0.62991  -2
   1   0   1 -1.0427 0.62991   1
   1   0   1 -0.3393 0.28561   1
   1   0   1 -0.2615 0.30606   2
   2   0   1 98.2819 1.85339   1
   2   0   1 107.779 2.32200   2
   2   0   1 209.024 5.10567  -2
   2   0   1 209.024 5.10567   1
   3   0   1 193.722 3.08018   2
   3   0   1 169.645 3.10563   1
   3   0   1 373.907 8.78033  -2
   3   0   1 373.907 8.78033   1
   4   0   1 995.508 24.9020  -2
   4   0   1 995.508 24.9020   1
   4   0   1 479.861 6.79108   1
   4   0   1 526.891 7.03012   2
   5   0   1 79.9188 6.84974  -2
   5   0   1 79.9188 6.84974   1
   5   0   1 39.1217 1.38047   1
   5   0   1 40.2354 1.36652   2
   6   0   1 2.44445 1.02641   1
   6   0   1 2.08179 0.91946   2
   6   0   1 10.5135 12.7888  -2
   6   0   1 10.5135 12.7888   1
   7   0   1 52.9639 2.06768   1
   7   0   1 59.6566 2.17721   2
   7   0   1 133.478 19.2733  -2
   7   0   1 133.478 19.2733   1
   8   0   1 31.8492 2.93420   1
   8   0   1 31.9468 2.15102   2
   8   0   1 68.0439 20.3804  -2
   8   0   1 68.0439 20.3804   1
   9   0   1 6.34104 3.38156   2
   9   0   1 0.55458 2.28438   1
   9   0   1 5.15057 22.9941  -2
   9   0   1 5.15057 22.9941   1
  10   0   1 41.3690 4.99984   1
  10   0   1 42.6128 5.09502   2
  10   0   1 486.531 42.7520  -2
  10   1   0 486.531 42.7520  -2
  10   0   1 486.531 42.7520   1
  11   0   1 -5.1862 4.58117   2
  11   1   0 142.283 28.5355  -2
  11   0   1 142.283 28.5355   1
  11   0   1 3.38725 4.71039   1
  12   0   1 43.1043 7.18529   2
  12   1   0 14.3823 30.7982  -2
  12   0   1 14.3823 30.7982   1
  12   0   1 30.8840 6.99589   1
  13   1   0 69.6994 22.3004  -2
  13   0   1 69.6994 22.3004   1
  13   0   1 80.8044 15.6104   1
 -12   1   1 116.488 9.20318   2
 -12   1   1 88.2896 8.64301   1
 -12   0   2 174.251 34.6288  -2
 -12   1   1 174.251 34.6288   1
 -11   1   1 0.56707 4.76360   1
 -11   1   1 -4.6273 4.74961   2
 -11   0   2 11.8549 30.0714  -2
 -11   1   1 11.8549 30.0714   1
 -10   0   2 524.235 39.1548  -2
 -10   1   1 524.235 39.1548   1
 -10   1   1 129.505 6.87950   2
 -10   1   1 118.930 6.75308   1
  -9   1   1 2.86414 13.1287  -2
  -9   1   1 2.86414 13.1287   1
  -9   1   1 6.76519 2.82205   1
  -9   1   1 1.89479 3.90188   2
  -8   1   1 82.3123 12.1357  -2
  -8   1   1 82.3123 12.1357   1
  -8   1   1 38.7259 2.96263   1
  -8   1   1 41.3283 3.03077   2
  -7   1   1 600.954 22.0341  -2
  -7   1   1 600.954 22.0341   1
  -7   1   1 339.849 6.69738   2
  -7   1   1 303.699 7.08346   1
  -6   1   1 24.5968 1.11639   1
  -6   1   1 28.2122 1.15126   2
  -6   1   1 9.05745 14.9058  -2
  -6   1   1 9.05745 14.9058   1
  -5   1   1 203.072 3.00955   1
  -5   1   1 221.154 3.22117   2
  -5   1   1 423.229 23.7006  -2
  -5   1   1 423.229 23.7006   1
  -4   1   1 944.435 12.2008   1
  -4   1   1 1056.75 13.5957   2
  -4   1   1 1975.91 46.8274  -2
  -4   1   1 1975.91 46.8274   1
  -3   1   1 249.380 3.62724   2
  -3   1   1 224.768 3.31906   1
  -3   1   1 466.847 14.5045  -2
  -3   1   1 466.847 14.5045   1
  -2   1   1 516.247 7.04135   1
  -2   1   1 580.393 7.86326   2
  -2   1   1 1082.54 31.3724  -2
  -2   1   1 1082.54 31.3724   1
  -1   1   1 0.64536 0.22356   1
  -1   1   1 1.61278 0.90328  -2
  -1   1   1 1.61278 0.90328   1
  -1   1   1 1.21941 0.23762   2
   0   1   1 0.47455 0.45545  -2
   0   1   1 0.47455 0.45545   1
   1   1   1 0.95886 0.23317   1
   1   1   1 1.23027 0.37390  -2
   1   1   1 1.23027 0.37390   1
   1   1   1 0.15035 0.25100   2
   2   1   1 1021.65 31.0214  -2
   2   1   1 1021.65 31.0214   1
   2   1   1 511.573 6.71628   1
   2   1   1 575.181 7.98621   2
   3   1   1 0.61634 0.67415   2
   3   1   1 -1.0766 0.65567   1
   3   1   1 -5.0232 3.61901  -2
   3   1   1 -5.0232 3.61901   1
   4   1   1 -3.0452 5.09016  -2
   4   1   1 -3.0452 5.09016   1
   4   1   1 -0.5341 0.84940   1
   4   1   1 0.07794 0.70438   2
   5   1   1 35.6285 1.45131   1
   5   1   1 37.2234 1.50062   2
   5   1   1 65.2511 6.57210  -2
   5   1   1 65.2511 6.57210   1
   6   1   1 174.233 3.54706   1
   6   1   1 187.591 3.73850   2
   6   1   1 371.189 23.3302  -2
   6   1   1 371.189 23.3302   1
   7   1   1 12.9800 1.42890   1
   7   1   1 15.0388 1.42537   2
   7   1   1 18.0074 17.5165  -2
   7   1   1 18.0074 17.5165   1
   8   1   1 173.082 4.98503   1
   8   1   1 191.360 6.32273   2
   8   1   1 398.967 29.9113  -2
   8   1   1 398.967 29.9113   1
   9   1   1 470.694 12.4716   1
   9   1   1 531.663 11.5347   2
   9   1   1 987.688 51.2431  -2
   9   1   1 987.688 51.2431   1
  10   1   1 117.244 5.00216   2
  10   1   1 128.474 5.15098   1
  11   1   1 -0.6655 4.56296   2
  11   2   0 158.918 31.0357  -2
  11   1   1 158.918 31.0357   1
  11   1   1 -3.2728 2.88160   1
  12   2   0 105.551 30.4385  -2
  12   1   1 105.551 30.4385   1
  12   1   1 -6.7544 6.06399   1
  12   1   1 -1.5257 6.07364   2
  13   2   0 28.8129 21.2995  -2
  13   1   1 28.8129 21.2995   1
  13   1   1 18.8451 12.8481   1
 -12   2   1 43.3333 7.43443   1
 -12   2   1 60.0907 7.79776   2
 -12   1   2 44.2388 33.2316  -2
 -12   2   1 44.2388 33.2316   1
 -11   2   1 24.0760 5.44371   2
 -11   2   1 34.9267 5.61803   1
 -11   1   2 30.0779 31.1467  -2
 -11   2   1 30.0779 31.1467   1
 -10   2   1 0.41236 4.33994   2
 -10   2   1 0.23500 4.33486   1
  -9   2   1 218.811 8.49939   1
  -9   2   1 216.934 8.22025   2
  -8   2   1 449.479 10.4459   2
  -8   2   1 409.026 9.51973   1
  -8   2   1 839.068 29.7565  -2
  -8   2   1 839.068 29.7565   1
  -7   2   1 142.858 3.85251   1
  -7   2   1 320.733 25.0338  -2
  -7   2   1 320.733 25.0338   1
  -7   2   1 157.769 4.89741   2
  -6   2   1 2.40056 0.79142   2
  -6   2   1 1.01899 0.84788   1
  -6   2   1 0.22336 6.84821  -2
  -6   2   1 0.22336 6.84821   1
  -5   2   1 1.21626 0.67269   2
  -5   2   1 1.75302 0.71711   1
  -5   2   1 12.1923 12.7843  -2
  -5   2   1 12.1923 12.7843   1
  -4   2   1 6.20601 0.72316   2
  -4   2   1 8.91471 4.13841  -2
  -4   2   1 8.91471 4.13841   1
  -4   2   1 5.77016 0.93155   1
  -3   2   1 2624.50 34.3852   2
  -3   2   1 2356.66 32.8263   1
  -3   2   1 5098.34 115.830  -2
  -3   2   1 5098.34 115.830   1
  -2   2   1 3531.27 36.7350   2
  -2   2   1 3163.67 37.3570   1
  -2   2   1 6832.44 154.695  -2
  -2   2   1 6832.44 154.695   1
  -1   2   1 117.798 5.95122   1
  -1   2   1 139.504 6.69365   2
   1   2   1 0.86914 0.23215   2
   1   2   1 2.62675 1.00091  -2
   1   2   1 2.62675 1.00091   1
   1   2   1 1.20443 0.23784   1
   2   2   1 322.842 4.39837   2
   2   2   1 605.056 26.6950  -2
   2   2   1 605.056 26.6950   1
   2   2   1 288.678 3.99417   1
   3   2   1 22.7646 0.93250   2
   3   2   1 31.2097 7.68267  -2
   3   2   1 31.2097 7.68267   1
   3   2   1 20.0554 1.09545   1
   4   2   1 61.1744 1.87468   1
   4   2   1 70.1845 2.03477   2
   4   2   1 116.537 5.88852  -2
   4   2   1 116.537 5.88852   1
   5   2   1 1261.97 17.8390   2
   5   2   1 1134.09 16.1195   1
   5   2   1 2398.52 102.277  -2
   5   2   1 2398.52 102.277   1
   6   2   1 164.636 3.40807   1
   6   2   1 182.201 3.68694   2
   6   2   1 349.517 22.6224  -2
   6   2   1 349.517 22.6224   1
   7   2   1 13.8287 1.48503   2
   7   2   1 13.5031 1.48780   1
   7   2   1 22.3841 14.1528  -2
   7   2   1 22.3841 14.1528   1
   8   2   1 35.0270 2.24298   2
   8   2   1 43.4450 2.40111   1
   8   2   1 93.3407 18.0131  -2
   8   2   1 93.3407 18.0131   1
   9   2   1 177.157 7.25482   2
   9   2   1 178.009 7.27016   1
   9   2   1 300.886 26.8814  -2
   9   2   1 300.886 26.8814   1
  10   2   1 77.9271 5.17335   1
  10   2   1 96.4476 6.18110   2
  11   3   0 315.992 33.3494  -2
  11   2   1 315.992 33.3494   1
  11   2   1 134.960 5.66960   2
  11   2   1 119.495 7.08399   1
  12   2   1 38.2282 7.23081   1
  12   3   0 10.1212 29.5757  -2
  12   2   1 10.1212 29.5757   1
  12   2   1 31.0224 6.75434   2
  13   2   1 -6.2184 6.69053   1
 -12   3   1 166.553 10.6909   2
 -12   3   1 180.757 10.9941   1
 -12   2   2 379.249 41.0964  -2
 -12   3   1 379.249 41.0964   1
 -11   3   1 112.242 7.28289   1
 -11   3   1 115.569 7.37516   2
 -11   2   2 188.389 33.7074  -2
 -11   3   1 188.389 33.7074   1
 -10   3   1 8.69085 4.47016   2
 -10   3   1 8.38439 4.39665   1
  -9   3   1 1.04196 3.32741   2
  -9   3   1 -0.8134 3.68378   1
  -8   3   1 59.5887 3.56097   2
  -8   3   1 62.9733 3.65694   1
  -8   3   1 118.476 22.1349  -2
  -8   3   1 118.476 22.1349   1
  -7   3   1 600.014 10.3406   1
  -7   3   1 665.757 11.2127   2
  -7   3   1 1231.41 58.0425  -2
  -7   3   1 1231.41 58.0425   1
  -6   3   1 1020.79 12.9696   2
  -6   3   1 1913.44 84.1340  -2
  -6   3   1 1913.44 84.1340   1
  -6   3   1 927.354 11.3888   1
  -5   3   1 290.362 4.61630   1
  -5   3   1 316.977 4.59067   2
  -5   3   1 583.557 19.1314  -2
  -5   3   1 583.557 19.1314   1
  -4   3   1 383.156 6.28646   2
  -4   3   1 344.681 4.96322   1
  -4   3   1 771.949 23.9060  -2
  -4   3   1 771.949 23.9060   1
  -3   3   1 191.854 3.59437   1
  -3   3   1 210.777 3.83938   2
  -3   3   1 408.154 10.7584  -2
  -3   3   1 408.154 10.7584   1
  -2   3   1 2151.77 30.4965  -2
  -2   3   1 2151.77 30.4965   1
  -2   3   1 1032.20 16.9456   1
  -2   3   1 1117.98 18.2958   2
  -1   3   1 4052.63 47.4303  -2
  -1   3   1 4052.63 47.4303   1
   0   3   1 11.7008 0.89962  -2
   0   3   1 11.7008 0.89962   1
   0   3   1 7.29182 0.83919   1
   0   3   1 7.13872 0.84156   2
   1   3   1 4.65252 0.45953   2
   1   3   1 5.78293 0.70138   1
   1   3   1 1.71190 1.60712  -2
   1   3   1 1.71190 1.60712   1
   2   3   1 630.479 9.35083   1
   2   3   1 694.706 10.2592   2
   2   3   1 1318.89 30.0834  -2
   2   3   1 1318.89 30.0834   1
   3   3   1 126.991 2.52785   2
   3   3   1 114.968 2.55672   1
   3   3   1 230.736 13.1710  -2
   3   3   1 230.736 13.1710   1
   4   3   1 18.7590 1.48161   1
   4   3   1 20.3327 1.39318   2
   4   3   1 20.9119 8.73145  -2
   4   3   1 20.9119 8.73145   1
   5   3   1 80.7515 12.8155  -2
   5   3   1 80.7515 12.8155   1
   5   3   1 40.5292 1.69946   1
   5   3   1 39.8400 1.75424   2
   6   3   1 347.181 6.72695   2
   6   3   1 311.688 5.62032   1
   6   3   1 658.433 33.4952  -2
   6   3   1 658.433 33.4952   1
   7   3   1 247.461 4.90902   1
   7   3   1 277.964 5.89797   2
   7   3   1 535.936 30.8525  -2
   7   3   1 535.936 30.8525   1
   8   3   1 71.8922 3.43689   1
   8   3   1 78.7404 3.63719   2
   8   3   1 161.852 22.9198  -2
   8   3   1 161.852 22.9198   1
   9   3   1 30.7491 3.99489   2
   9   3   1 18.4316 4.14145   1
  10   3   1 -1.0883 3.67125   1
  10   3   1 9.57745 4.26512   2
  11   3   1 0.39285 4.12177   1
  11   3   1 2.91085 4.63150   2
  12   3   1 44.6035 8.89420   2
  12   4   0 396.769 37.9511  -2
  12   3   1 396.769 37.9511   1
  12   3   1 35.2859 6.95258   1
  13   3   1 7.44195 7.07979   1
 -12   4   1 6.38444 6.99826   1
 -12   4   1 3.95649 6.65882   2
 -12   3   2 46.1123 35.4890  -2
 -12   4   1 46.1123 35.4890   1
 -11   4   1 79.4140 6.32490   1
 -11   4   1 66.4094 6.33073   2
 -10   4   1 167.099 7.68642   1
 -10   4   1 198.635 8.63662   2
  -9   4   1 -1.9419 3.40311   2
  -9   4   1 -3.9854 3.82580   1
  -8   4   1 83.2124 4.03443   2
  -8   4   1 83.1862 4.11376   1
  -8   4   1 139.010 24.8772  -2
  -8   4   1 139.010 24.8772   1
  -7   4   1 410.554 8.67020   2
  -7   4   1 358.363 7.91586   1
  -7   4   1 781.084 41.0224  -2
  -7   4   1 781.084 41.0224   1
  -6   4   1 3.33093 1.35130   1
  -6   4   1 6.41111 1.53833   2
  -6   4   1 9.23172 16.8314  -2
  -6   4   1 9.23172 16.8314   1
  -5   4   1 168.894 3.57823   2
  -5   4   1 156.211 3.07220   1
  -5   4   1 304.701 20.1493  -2
  -5   4   1 304.701 20.1493   1
  -4   4   1 73.8706 2.29024   1
  -4   4   1 81.7287 2.37737   2
  -4   4   1 153.599 6.43225  -2
  -4   4   1 153.599 6.43225   1
  -3   4   1 3063.15 46.5433  -2
  -3   4   1 3063.15 46.5433   1
  -3   4   1 1591.79 22.3499   2
  -3   4   1 1423.19 20.0561   1
  -2   4   1 733.746 10.1961  -2
  -2   4   1 733.746 10.1961   1
  -2   4   1 390.979 8.38730   2
  -2   4   1 360.807 7.83781   1
  -1   4   1 1.18788 1.99996   1
  -1   4   1 7.44673 1.33673  -2
  -1   4   1 7.44673 1.33673   1
  -1   4   1 -1.3531 1.88244   2
   0   4   1 318.124 4.73172  -2
   0   4   1 318.124 4.73172   1
   0   4   1 141.643 6.40753   1
   0   4   1 159.300 6.99948   2
   1   4   1 53.5566 1.32392   2
   1   4   1 50.3994 1.28211   1
   1   4   1 94.2771 2.96279  -2
   1   4   1 94.2771 2.96279   1
   2   4   1 2610.15 38.0007   2
   2   4   1 4954.43 86.0360  -2
   2   4   1 4954.43 86.0360   1
   2   4   1 2381.81 35.0430   1
   3   4   1 1668.18 28.5099   2
   3   4   1 3135.03 88.1266  -2
   3   4   1 3135.03 88.1266   1
   3   4   1 1504.68 25.7896   1
   4   4   1 262.810 5.12908   2
   4   4   1 244.290 4.82697   1
   4   4   1 505.954 24.9360  -2
   4   4   1 505.954 24.9360   1
   5   4   1 2.51857 1.43469   1
   5   4   1 0.18833 1.43780   2
   5   4   1 9.20210 2.50580  -2
   5   4   1 9.20210 2.50580   1
   6   4   1 145.405 3.49460   1
   6   4   1 161.269 4.01758   2
   6   4   1 288.199 19.5813  -2
   6   4   1 288.199 19.5813   1
   7   4   1 0.67320 1.42871   1
   7   4   1 0.61796 1.53130   2
   7   4   1 8.05031 16.8730  -2
   7   4   1 8.05031 16.8730   1
   8   4   1 160.514 4.58193   2
   8   4   1 148.223 4.27402   1
   8   4   1 262.326 24.7498  -2
   8   4   1 262.326 24.7498   1
   9   4   1 216.457 8.33653   2
   9   4   1 191.466 7.55596   1
  10   4   1 3.15218 2.89791   2
  10   4   1 4.54782 4.25856   1
  11   4   1 60.6236 5.88745   2
  11   4   1 63.9725 5.38762   1
  12   4   1 71.0374 7.85189   2
  12   4   1 73.1753 7.91927   1
  12   5   0 143.469 31.1255  -2
  12   4   1 143.469 31.1255   1
  13   4   1 3.46979 8.63596   1
 -12   5   1 -0.6300 8.21174   2
 -12   5   1 -5.4757 7.95240   1
 -12   4   2 -1.0833 32.9259  -2
 -12   5   1 -1.0833 32.9259   1
 -11   5   1 30.8728 6.82690   2
 -11   5   1 35.2810 6.30362   1
 -10   5   1 0.63968 4.26893   2
 -10   5   1 -1.9905 4.50638   1
  -9   5   1 76.6977 4.54478   1
  -9   5   1 69.1901 4.88717   2
  -8   5   1 2.40392 2.76525   1
  -8   5   1 -3.2024 2.71554   2
  -8   5   1 -3.2936 21.9971  -2
  -8   5   1 -3.2936 21.9971   1
  -7   5   1 9.04885 2.55392   1
  -7   5   1 9.53021 2.58597   2
  -7   5   1 31.4521 21.1786  -2
  -7   5   1 31.4521 21.1786   1
  -6   5   1 623.551 10.7460   2
  -6   5   1 542.676 9.59629   1
  -6   5   1 1207.80 56.3949  -2
  -6   5   1 1207.80 56.3949   1
  -5   5   1 118.906 2.66360   1
  -5   5   1 142.032 3.00259   2
  -5   5   1 263.144 19.6491  -2
  -5   5   1 263.144 19.6491   1
  -4   5   1 88.7664 2.25513   2
  -4   5   1 172.495 5.82985  -2
  -4   5   1 172.495 5.82985   1
  -4   5   1 80.6377 2.05941   1
  -3   5   1 10.5530 1.49122   1
  -3   5   1 20.9285 2.27412  -2
  -3   5   1 20.9285 2.27412   1
  -3   5   1 10.5563 1.51230   2
  -2   5   1 679.332 9.47206  -2
  -2   5   1 679.332 9.47206   1
  -2   5   1 343.785 11.3765   2
  -2   5   1 321.886 10.7838   1
  -1   5   1 5212.39 64.8598  -2
  -1   5   1 5212.39 64.8598   1
  -1   5   1 2332.59 63.4969   1
  -1   5   1 2485.74 97.6125   2
   0   5   1 2363.23 66.9255   2
   0   5   1 4605.29 63.5480  -2
   0   5   1 4605.29 63.5480   1
   0   5   1 2129.35 60.3710   1
   1   5   1 208.279 3.16843   2
   1   5   1 200.478 3.08365   1
   1   5   1 401.068 12.8091  -2
   1   5   1 401.068 12.8091   1
   2   5   1 90.8259 1.73338   1
   2   5   1 184.568 4.29081  -2
   2   5   1 184.568 4.29081   1
   2   5   1 101.253 2.14067   2
   3   5   1 9.65258 0.75483   1
   3   5   1 8.50889 1.02235   2
   3   5   1 19.7268 5.54376  -2
   3   5   1 19.7268 5.54376   1
   4   5   1 466.875 8.15145   2
   4   5   1 407.711 7.26994   1
   4   5   1 877.646 39.7818  -2
   4   5   1 877.646 39.7818   1
   5   5   1 235.238 4.97110   1
   5   5   1 262.421 5.38408   2
   5   5   1 485.924 25.3999  -2
   5   5   1 485.924 25.3999   1
   6   5   1 61.3065 2.68985   2
   6   5   1 55.8766 2.56550   1
   6   5   1 90.2318 15.2295  -2
   6   5   1 90.2318 15.2295   1
   7   5   1 350.699 6.70816   2
   7   5   1 318.209 6.20049   1
   8   5   1 366.801 7.25907   2
   8   5   1 332.854 6.71396   1
   9   5   1 88.9718 4.13103   1
   9   5   1 85.0244 5.59629   2
  10   5   1 1.18661 2.79755   2
  10   5   1 2.95455 4.21276   1
  11   5   1 6.16460 4.23929   2
  11   5   1 2.36453 4.22301   1
  12   5   1 91.0754 8.24200   2
  12   5   1 69.9819 7.75787   1
  12   6   0 121.158 30.3593  -2
  12   5   1 121.158 30.3593   1
 -12   6   1 8.33716 8.72558   2
 -12   6   1 16.1645 8.96435   1
 -12   5   2 80.3184 37.7527  -2
 -12   6   1 80.3184 37.7527   1
 -11   6   1 65.5654 7.79404   2
 -11   6   1 45.9669 7.25806   1
 -10   6   1 218.076 8.04516   2
 -10   6   1 212.580 8.85374   1
  -9   6   1 423.096 10.9439   2
  -9   6   1 393.911 10.5272   1
  -8   6   1 -2.1274 2.80473   1
  -8   6   1 -5.1757 2.77672   2
  -8   6   1 -12.817 24.9775  -2
  -8   6   1 -12.817 24.9775   1
  -7   6   1 173.025 24.0723  -2
  -7   6   1 173.025 24.0723   1
  -7   6   1 71.1645 3.64480   1
  -7   6   1 73.2545 3.72801   2
  -6   6   1 121.342 4.18561   2
  -6   6   1 118.393 4.12193   1
  -6   6   1 256.668 23.6739  -2
  -6   6   1 256.668 23.6739   1
  -5   6   1 824.511 12.7629   1
  -5   6   1 889.514 13.6383   2
  -5   6   1 1706.40 41.9599  -2
  -5   6   1 1706.40 41.9599   1
  -4   6   1 568.128 9.32575   2
  -4   6   1 1133.27 21.9486  -2
  -4   6   1 1133.27 21.9486   1
  -4   6   1 549.108 8.49894   1
  -3   6   1 146.605 3.58550   2
  -3   6   1 288.749 5.81086  -2
  -3   6   1 288.749 5.81086   1
  -3   6   1 135.149 3.44971   1
  -2   6   1 77.6378 2.49973  -2
  -2   6   1 77.6378 2.49973   1
  -2   6   1 40.1541 2.61680   2
  -2   6   1 39.5559 2.54192   1
  -1   6   1 360.005 5.61336  -2
  -1   6   1 360.005 5.61336   1
  -1   6   1 167.678 5.93996   1
  -1   6   1 184.254 6.33780   2
   0   6   1 256.489 8.27020   1
   0   6   1 547.877 8.34842  -2
   0   6   1 547.877 8.34842   1
   0   6   1 276.193 8.79222   2
   1   6   1 55.6468 1.63073   2
   1   6   1 100.904 5.82406  -2
   1   6   1 100.904 5.82406   1
   1   6   1 52.3800 1.69274   1
   2   6   1 29.7296 1.07842   1
   2   6   1 33.1916 1.09189   2
   2   6   1 57.6983 3.25806  -2
   2   6   1 57.6983 3.25806   1
   3   6   1 1870.35 27.9968   1
   3   6   1 1998.66 32.3166   2
   3   6   1 3854.24 89.2136  -2
   3   6   1 3854.24 89.2136   1
   4   6   1 1606.51 25.7771   1
   4   6   1 1779.83 30.6876   2
   4   6   1 3369.55 95.0575  -2
   4   6   1 3369.55 95.0575   1
   5   6   1 148.934 3.87711   1
   5   6   1 170.183 4.23004   2
   5   6   1 311.139 19.8497  -2
   5   6   1 311.139 19.8497   1
   6   6   1 5.09461 1.84070   2
   6   6   1 5.05567 1.81535   1
   6   6   1 25.4788 14.8678  -2
   6   6   1 25.4788 14.8678   1
   7   6   1 92.3435 3.47486   1
   7   6   1 96.7202 3.57748   2
   7   6   1 182.762 20.5614  -2
   7   6   1 182.762 20.5614   1
   8   6   1 278.139 6.04670   2
   8   6   1 254.888 6.54779   1
   9   6   1 457.539 10.6392   1
   9   6   1 522.608 10.5374   2
  10   6   1 119.725 5.31254   2
  10   6   1 108.398 6.43871   1
  11   6   1 -6.4004 4.58500   1
  11   6   1 1.59812 4.25358   2
  12   6   1 41.6029 7.09973   2
  12   7   0 19.3504 29.5868  -2
  12   6   1 19.3504 29.5868   1
  12   6   1 38.1386 6.89593   1
 -12   7   1 95.2193 11.5320   1
 -12   6   2 168.727 39.9755  -2
 -12   7   1 168.727 39.9755   1
 -12   7   1 94.5453 9.98160   2
 -11   7   1 22.8295 6.78657   1
 -11   7   1 29.7606 6.89726   2
 -10   7   1 22.3006 5.13810   1
 -10   7   1 25.1594 4.74278   2
  -9   7   1 190.703 7.24657   1
  -9   7   1 185.213 6.96752   2
  -8   7   1 143.911 5.29083   2
  -8   7   1 125.790 5.03990   1
  -8   7   1 311.113 29.9336  -2
  -8   7   1 311.113 29.9336   1
  -7   7   1 8.03761 2.72630   2
  -7   7   1 33.9187 21.1990  -2
  -7   7   1 33.9187 21.1990   1
  -7   7   1 9.50103 2.72426   1
  -6   7   1 278.968 6.67337   1
  -6   7   1 305.651 7.02914   2
  -6   7   1 569.970 33.1594  -2
  -6   7   1 569.970 33.1594   1
  -5   7   1 366.582 6.90952   1
  -5   7   1 390.262 6.52938   2
  -5   7   1 793.798 18.8330  -2
  -5   7   1 793.798 18.8330   1
  -4   7   1 5.91983 1.50759   1
  -4   7   1 5.19705 3.99339  -2
  -4   7   1 5.19705 3.99339   1
  -4   7   1 4.49928 1.49721   2
  -3   7   1 38.6414 2.04609   1
  -3   7   1 84.0699 3.21779  -2
  -3   7   1 84.0699 3.21779   1
  -3   7   1 48.3708 2.19443   2
  -2   7   1 21.8593 2.25601  -2
  -2   7   1 21.8593 2.25601   1
  -2   7   1 8.59222 2.44591   1
  -2   7   1 15.0889 2.54852   2
  -1   7   1 1236.04 17.9594  -2
  -1   7   1 1236.04 17.9594   1
  -1   7   1 591.753 14.1376   1
  -1   7   1 653.054 15.4937   2
   0   7   1 386.259 7.45065  -2
   0   7   1 386.259 7.45065   1
   0   7   1 187.913 4.60065   1
   0   7   1 211.872 4.97200   2
   1   7   1 666.267 11.3474   1
   1   7   1 1392.20 39.9699  -2
   1   7   1 1392.20 39.9699   1
   1   7   1 746.172 11.5459   2
   2   7   1 119.527 2.30100   1
   2   7   1 129.908 2.42773   2
   2   7   1 246.015 7.91074  -2
   2   7   1 246.015 7.91074   1
   3   7   1 28.9132 1.27483   2
   3   7   1 60.3276 4.48543  -2
   3   7   1 60.3276 4.48543   1
   3   7   1 28.7710 1.27070   1
   4   7   1 192.598 4.12437   2
   4   7   1 172.350 3.82927   1
   4   7   1 367.041 11.2592  -2
   4   7   1 367.041 11.2592   1
   5   7   1 899.471 14.9696   2
   5   7   1 804.082 14.9147   1
   5   7   1 1696.36 73.8862  -2
   5   7   1 1696.36 73.8862   1
   6   7   1 668.260 10.4060   2
   6   7   1 605.570 9.55239   1
   7   7   1 -1.0439 1.83055   1
   7   7   1 -1.8949 1.85373   2
   8   7   1 62.0398 3.26589   2
   8   7   1 58.7693 2.91169   1
   9   7   1 215.042 5.96157   1
   9   7   1 228.804 6.81591   2
  10   7   1 193.197 7.22987   1
  10   7   1 194.730 6.47489   2
  11   7   1 37.9367 5.01159   2
  11   7   1 32.3998 5.36869   1
  12   7   1 4.39639 5.34292   1
  12   7   1 -7.6951 5.81308   2
 -11   8   1 54.5970 7.63671   2
 -11   8   1 48.2282 7.43582   1
 -10   8   1 5.68687 4.96175   1
 -10   8   1 -1.5299 4.24264   2
  -9   8   1 51.8427 4.74593   1
  -9   8   1 49.7174 4.77137   2
  -8   8   1 48.6599 3.83595   1
  -8   8   1 77.4526 26.0626  -2
  -8   8   1 77.4526 26.0626   1
  -8   8   1 50.3201 3.84350   2
  -7   8   1 52.8024 3.51710   2
  -7   8   1 116.136 23.2092  -2
  -7   8   1 116.136 23.2092   1
  -7   8   1 44.6203 3.39112   1
  -6   8   1 57.1061 3.60529   1
  -6   8   1 60.8484 3.59910   2
  -6   8   1 104.219 12.2835  -2
  -6   8   1 104.219 12.2835   1
  -5   8   1 180.676 4.35286   1
  -5   8   1 378.247 15.9896  -2
  -5   8   1 378.247 15.9896   1
  -5   8   1 199.325 4.35449   2
  -4   8   1 1967.73 37.5657  -2
  -4   8   1 1967.73 37.5657   1
  -4   8   1 927.159 13.5605   1
  -4   8   1 1023.13 14.8425   2
  -3   8   1 1375.49 20.0685  -2
  -3   8   1 1375.49 20.0685   1
  -3   8   1 682.304 12.9559   1
  -3   8   1 733.853 13.8088   2
  -2   8   1 187.014 4.27160  -2
  -2   8   1 187.014 4.27160   1
  -2   8   1 90.4115 4.98316   2
  -2   8   1 86.6689 4.97482   1
  -1   8   1 20.1329 2.09313   2
  -1   8   1 50.8044 3.00125  -2
  -1   8   1 50.8044 3.00125   1
  -1   8   1 23.7820 2.19368   1
   0   8   1 0.74139 1.32968   1
   0   8   1 -2.1588 1.32261   2
   0   8   1 -0.1230 3.09482  -2
   0   8   1 -0.1230 3.09482   1
   1   8   1 549.896 12.2855  -2
   1   8   1 549.896 12.2855   1
   1   8   1 294.561 5.73108   2
   1   8   1 267.148 5.26054   1
   2   8   1 1152.54 14.6172   2
   2   8   1 1066.67 13.5389   1
   2   8   1 2226.78 66.9624  -2
   2   8   1 2226.78 66.9624   1
   3   8   1 74.3585 2.13076   2
   3   8   1 73.8987 2.10932   1
   3   8   1 139.099 7.64230  -2
   3   8   1 139.099 7.64230   1
   4   8   1 468.369 24.9375  -2
   4   8   1 468.369 24.9375   1
   4   8   1 241.660 3.91908   2
   4   8   1 222.478 3.65107   1
   5   8   1 326.337 6.17186   2
   5   8   1 292.597 5.22421   1
   5   8   1 604.450 30.6584  -2
   5   8   1 604.450 30.6584   1
   6   8   1 135.599 3.95414   2
   6   8   1 131.265 3.88794   1
   7   8   1 49.8842 2.65546   2
   7   8   1 45.5602 2.78338   1
   8   8   1 -0.2774 2.16839   2
   8   8   1 -2.5643 2.29446   1
   9   8   1 254.110 6.71033   2
   9   8   1 235.607 6.87713   1
  10   8   1 247.166 9.60438   2
  10   8   1 222.964 8.82320   1
  11   8   1 2.40108 4.94086   2
  11   8   1 6.45278 5.58690   1
  12   8   1 11.4298 6.49106   1
  12   8   1 0.53183 6.06573   2
 -11   9   1 -4.9344 7.92485   2
 -11   9   1 -4.3311 6.46275   1
 -10   9   1 28.5334 4.85117   1
 -10   9   1 29.0695 4.96531   2
  -9   9   1 34.3843 28.6097  -2
  -9   9   1 34.3843 28.6097   1
  -9   9   1 2.90929 4.04186   2
  -9   9   1 12.8739 4.18626   1
  -8   9   1 127.864 5.21946   1
  -8   9   1 151.451 5.57805   2
  -8   9   1 294.965 32.6760  -2
  -8   9   1 294.965 32.6760   1
  -7   9   1 147.738 5.22432   2
  -7   9   1 148.405 5.25182   1
  -7   9   1 279.696 27.8480  -2
  -7   9   1 279.696 27.8480   1
  -6   9   1 225.484 14.7745  -2
  -6   9   1 225.484 14.7745   1
  -6   9   1 125.769 4.58338   2
  -6   9   1 115.781 4.79326   1
  -5   9   1 322.184 6.01971   1
  -5   9   1 666.745 23.5627  -2
  -5   9   1 666.745 23.5627   1
  -5   9   1 343.702 6.33492   2
  -4   9   1 5.28681 4.92348  -2
  -4   9   1 5.28681 4.92348   1
  -4   9   1 4.47312 1.68657   2
  -4   9   1 2.62784 1.71309   1
  -3   9   1 156.149 5.39669   2
  -3   9   1 146.458 5.25299   1
  -3   9   1 320.258 6.61900  -2
  -3   9   1 320.258 6.61900   1
  -2   9   1 561.127 13.9006   1
  -2   9   1 1246.80 19.5100  -2
  -2   9   1 1246.80 19.5100   1
  -2   9   1 615.287 15.1331   2
  -1   9   1 1365.00 21.1417  -2
  -1   9   1 1365.00 21.1417   1
  -1   9   1 684.290 16.4722   1
  -1   9   1 742.412 17.7059   2
   0   9   1 -3.1484 3.29469  -2
   0   9   1 -3.1484 3.29469   1
   0   9   1 1.13152 1.43063   2
   0   9   1 -1.5334 1.35727   1
   1   9   1 146.103 5.43461  -2
   1   9   1 146.103 5.43461   1
   1   9   1 74.5127 2.18691   2
   1   9   1 72.7765 2.47758   1
   2   9   1 11.9515 0.96828   2
   2   9   1 10.0529 0.93049   1
   2   9   1 17.0372 5.19295  -2
   2   9   1 17.0372 5.19295   1
   3   9   1 549.985 7.90153   2
   3   9   1 1061.14 47.7641  -2
   3   9   1 1061.14 47.7641   1
   3   9   1 499.694 7.25062   1
   4   9   1 31.1557 1.64701   2
   4   9   1 26.6695 1.50678   1
   4   9   1 65.0373 5.60384  -2
   4   9   1 65.0373 5.60384   1
   5   9   1 56.3445 1.83914   1
   5   9   1 98.6321 15.0837  -2
   5   9   1 98.6321 15.0837   1
   5   9   1 54.6970 2.03689   2
   6   9   1 201.173 4.16890   1
   6   9   1 204.900 5.17516   2
   7   9   1 85.8254 3.52254   2
   7   9   1 81.4240 3.45144   1
   8   9   1 101.072 3.98696   2
   8   9   1 93.2136 3.87564   1
   9   9   1 16.5654 2.89764   1
   9   9   1 12.0388 3.14480   2
  10   9   1 51.2142 5.26753   1
  10   9   1 55.7413 5.72261   2
  11   9   1 99.5625 8.15552   1
  11   9   1 99.8373 8.28434   2
  12   9   1 74.1030 9.74300   1
  12   9   1 74.3817 7.00270   2
 -11  10   1 25.9183 9.16919   2
 -11  10   1 35.1141 9.37424   1
 -10  10   1 39.3825 5.40038   1
 -10  10   1 44.0064 5.87960   2
  -9  10   1 4.73426 4.13149   1
  -9  10   1 4.81782 4.27685   2
  -9  10   1 4.75013 28.3940  -2
  -9  10   1 4.75013 28.3940   1
  -8  10   1 -0.1986 3.02255   2
  -8  10   1 3.06796 3.25640   1
  -8  10   1 -4.4916 25.7305  -2
  -8  10   1 -4.4916 25.7305   1
  -7  10   1 533.366 10.2856   2
  -7  10   1 482.836 9.60896   1
  -7  10   1 1083.67 55.6379  -2
  -7  10   1 1083.67 55.6379   1
  -6  10   1 495.898 10.2214   1
  -6  10   1 534.468 10.7491   2
  -6  10   1 1066.09 34.9907  -2
  -6  10   1 1066.09 34.9907   1
  -5  10   1 357.614 7.04314   2
  -5  10   1 341.817 6.84125   1
  -5  10   1 720.953 24.9321  -2
  -5  10   1 720.953 24.9321   1
  -4  10   1 11.1857 1.96158   1
  -4  10   1 14.9401 2.16098   2
  -4  10   1 32.0249 5.37498  -2
  -4  10   1 32.0249 5.37498   1
  -3  10   1 174.413 4.89126  -2
  -3  10   1 174.413 4.89126   1
  -3  10   1 96.9923 4.62176   2
  -3  10   1 90.5211 4.46222   1
  -2  10   1 24.7509 3.74189  -2
  -2  10   1 24.7509 3.74189   1
  -2  10   1 15.6600 2.28533   1
  -2  10   1 13.1428 2.13820   2
  -1  10   1 8.00540 1.38621   2
  -1  10   1 6.73053 1.45708   1
  -1  10   1 15.9971 3.21889  -2
  -1  10   1 15.9971 3.21889   1
   0  10   1 6.94892 3.71876  -2
   0  10   1 6.94892 3.71876   1
   0  10   1 -2.6451 1.38187   1
   0  10   1 2.70453 1.47342   2
   1  10   1 60.5998 1.89042   2
   1  10   1 53.8954 2.01441   1
   1  10   1 116.766 6.98164  -2
   1  10   1 116.766 6.98164   1
   2  10   1 848.286 11.6749   2
   2  10   1 1552.96 47.8230  -2
   2  10   1 1552.96 47.8230   1
   2  10   1 801.467 11.8392   1
   3  10   1 799.721 11.1458   2
   3  10   1 733.094 10.2835   1
   3  10   1 1534.95 67.0005  -2
   3  10   1 1534.95 67.0005   1
   4  10   1 4.19405 1.14115   1
   4  10   1 4.88528 1.20665   2
   4  10   1 12.9770 15.0212  -2
   4  10   1 12.9770 15.0212   1
   5  10   1 84.1348 2.38028   2
   5  10   1 78.9426 2.47260   1
   5  10   1 160.852 10.5717  -2
   5  10   1 160.852 10.5717   1
   6  10   1 219.194 4.29836   1
   6  10   1 245.220 4.58559   2
   7  10   1 544.639 9.32852   1
   7  10   1 580.747 9.82132   2
   8  10   1 207.373 6.01731   2
   8  10   1 203.247 5.39691   1
   9  10   1 20.2128 2.85768   1
   9  10   1 16.2310 3.09210   2
  10  10   1 7.78817 4.58277   2
  10  10   1 -1.7768 4.11759   1
  11  10   1 -2.9634 5.28572   1
  11  10   1 0.87605 6.09674   2
  12  10   1 -14.420 9.50075   1
  12  10   1 -1.4087 6.11094   2
 -10  11   1 119.246 8.82957   1
 -10  11   1 120.204 8.81367   2
 -10  11   1 249.824 36.1349  -2
 -10  11   1 249.824 36.1349   1
  -9  11   1 58.8017 5.40640   1
  -9  11   1 59.2098 5.31520   2
  -9  11   1 131.250 31.5492  -2
  -9  11   1 131.250 31.5492   1
  -8  11   1 -4.5026 3.17803   1
  -8  11   1 -5.3588 25.6035  -2
  -8  11   1 -5.3588 25.6035   1
  -8  11   1 4.75383 3.83776   2
  -7  11   1 154.303 5.61512   2
  -7  11   1 304.202 29.8297  -2
  -7  11   1 304.202 29.8297   1
  -7  11   1 144.420 4.99580   1
  -6  11   1 58.9839 3.76209   1
  -6  11   1 59.6854 4.14775   2
  -6  11   1 109.429 14.3235  -2
  -6  11   1 109.429 14.3235   1
  -5  11   1 78.1878 11.5129  -2
  -5  11   1 78.1878 11.5129   1
  -5  11   1 27.2082 2.70029   2
  -5  11   1 25.6585 2.66393   1
  -4  11   1 60.0048 3.37672   2
  -4  11   1 65.0963 3.53796   1
  -4  11   1 118.491 5.89952  -2
  -4  11   1 118.491 5.89952   1
  -3  11   1 124.770 5.20167   1
  -3  11   1 120.110 5.01180   2
  -3  11   1 250.541 6.26287  -2
  -3  11   1 250.541 6.26287   1
  -2  11   1 522.409 13.9709   2
  -2  11   1 986.362 17.4225  -2
  -2  11   1 986.362 17.4225   1
  -2  11   1 483.393 11.1619   1
  -1  11   1 515.366 13.2374   1
  -1  11   1 1152.77 18.3218  -2
  -1  11   1 1152.77 18.3218   1
  -1  11   1 562.890 14.1640   2
   0  11   1 58.2778 2.69941   1
   0  11   1 116.053 5.27454  -2
   0  11   1 116.053 5.27454   1
   0  11   1 59.6837 2.60778   2
   1  11   1 14.1638 1.49433   2
   1  11   1 11.6406 1.47099   1
   1  11   1 17.8251 7.58947  -2
   1  11   1 17.8251 7.58947   1
   2  11   1 56.7677 1.90671   1
   2  11   1 58.5340 2.13481   2
   2  11   1 117.973 8.28832  -2
   2  11   1 117.973 8.28832   1
   3  11   1 818.343 11.4654   2
   3  11   1 749.493 10.5864   1
   3  11   1 1561.07 68.3805  -2
   3  11   1 1561.07 68.3805   1
   4  11   1 434.634 6.72770   1
   4  11   1 471.144 7.18705   2
   4  11   1 901.353 43.3586  -2
   4  11   1 901.353 43.3586   1
   5  11   1 37.2882 1.80685   2
   5  11   1 31.0555 1.81466   1
   5  11   1 91.2598 18.9779  -2
   5  11   1 91.2598 18.9779   1
   6  11   1 67.7818 2.61410   1
   6  11   1 71.5000 2.50251   2
   7  11   1 3.10307 1.67424   1
   7  11   1 2.74108 2.12038   2
   8  11   1 12.5583 2.46828   2
   8  11   1 13.7234 2.65546   1
   9  11   1 -5.6168 2.49910   2
   9  11   1 6.59470 3.07672   1
  10  11   1 7.08849 5.01840   1
  10  11   1 15.4297 4.63009   2
  11  11   1 62.9827 8.84706   2
  11  11   1 44.5914 11.0466   1
 -10  12   1 122.641 9.28778   1
 -10  12   1 121.090 9.19897   2
 -10  12   1 351.974 41.6408  -2
 -10  12   1 351.974 41.6408   1
  -9  12   1 27.8422 6.60423   2
  -9  12   1 28.5934 6.52088   1
  -9  12   1 58.0748 19.3984  -2
  -9  12   1 58.0748 19.3984   1
  -8  12   1 10.6810 4.78485   2
  -8  12   1 6.11172 4.66572   1
  -8  12   1 10.5428 16.5054  -2
  -8  12   1 10.5428 16.5054   1
  -7  12   1 5.55834 3.32235   1
  -7  12   1 2.65535 3.26834   2
  -7  12   1 -10.980 27.0687  -2
  -7  12   1 -10.980 27.0687   1
  -6  12   1 176.266 6.48642   1
  -6  12   1 174.316 6.32007   2
  -6  12   1 339.306 17.5940  -2
  -6  12   1 339.306 17.5940   1
  -5  12   1 406.326 8.65961   1
  -5  12   1 459.856 9.40459   2
  -5  12   1 890.677 29.9736  -2
  -5  12   1 890.677 29.9736   1
  -4  12   1 454.387 9.98119  -2
  -4  12   1 454.387 9.98119   1
  -4  12   1 206.514 7.26697   1
  -4  12   1 224.339 7.58560   2
  -3  12   1 -0.1454 2.40146   1
  -3  12   1 4.21837 2.41348   2
  -3  12   1 5.52661 4.67822  -2
  -3  12   1 5.52661 4.67822   1
  -2  12   1 70.5984 3.81347   1
  -2  12   1 151.974 6.52372  -2
  -2  12   1 151.974 6.52372   1
  -2  12   1 71.6741 3.76583   2
  -1  12   1 261.204 7.18995   2
  -1  12   1 231.447 6.69133   1
  -1  12   1 520.117 11.7464  -2
  -1  12   1 520.117 11.7464   1
   0  12   1 1071.24 23.5765  -2
   0  12   1 1071.24 23.5765   1
   0  12   1 559.576 12.5776   2
   0  12   1 496.958 10.0968   1
   1  12   1 34.7127 2.01138   2
   1  12   1 37.7553 2.04026   1
   1  12   1 83.3895 10.2462  -2
   1  12   1 83.3895 10.2462   1
   2  12   1 16.2805 1.60732   1
   2  12   1 20.1829 1.93336   2
   2  12   1 47.9503 12.8137  -2
   2  12   1 47.9503 12.8137   1
   3  12   1 46.2776 2.35072   2
   3  12   1 42.2961 2.32784   1
   3  12   1 122.251 18.3656  -2
   3  12   1 122.251 18.3656   1
   4  12   1 150.662 4.03646   2
   4  12   1 290.052 22.7080  -2
   4  12   1 290.052 22.7080   1
   4  12   1 135.110 3.85676   1
   5  12   1 3.79682 1.71942   2
   5  12   1 -0.9789 1.71753   1
   6  12   1 7.26279 1.69471   1
   6  12   1 4.18626 2.12821   2
   7  12   1 92.9670 3.96374   1
   7  12   1 89.7484 3.57535   2
   8  12   1 347.266 9.46312   1
   8  12   1 377.354 9.24562   2
   9  12   1 198.556 7.33011   2
   9  12   1 177.720 7.01378   1
  10  12   1 27.9218 7.37362   1
  10  12   1 31.7450 10.2229   2
 -10  13   1 114.547 37.1445  -2
 -10  13   1 114.547 37.1445   1
 -10  13   1 40.1904 7.50103   2
 -10  13   1 38.1223 7.36564   1
  -9  13   1 175.963 10.0270   1
  -9  13   1 383.608 23.7549  -2
  -9  13   1 383.608 23.7549   1
  -9  13   1 201.670 10.5972   2
  -8  13   1 107.337 18.6177  -2
  -8  13   1 107.337 18.6177   1
  -8  13   1 36.3695 5.49902   2
  -8  13   1 34.1369 5.46359   1
  -7  13   1 43.6257 4.62719   1
  -7  13   1 52.1652 4.74488   2
  -7  13   1 104.819 16.4760  -2
  -7  13   1 104.819 16.4760   1
  -6  13   1 -1.7961 3.07797   1
  -6  13   1 -1.5016 2.63136   2
  -6  13   1 40.2096 25.8742  -2
  -6  13   1 40.2096 25.8742   1
  -5  13   1 39.9367 3.52514   1
  -5  13   1 31.3982 3.33347   2
  -5  13   1 67.7057 12.7853  -2
  -5  13   1 67.7057 12.7853   1
  -4  13   1 167.293 5.88355   1
  -4  13   1 155.551 5.57659   2
  -4  13   1 301.157 10.8125  -2
  -4  13   1 301.157 10.8125   1
  -3  13   1 150.584 5.26378   2
  -3  13   1 285.778 9.04698  -2
  -3  13   1 285.778 9.04698   1
  -3  13   1 152.839 5.44300   1
  -2  13   1 360.185 9.91315  -2
  -2  13   1 360.185 9.91315   1
  -2  13   1 199.748 6.78995   2
  -2  13   1 171.711 6.32018   1
  -1  13   1 380.134 10.8049   2
  -1  13   1 703.294 13.7581  -2
  -1  13   1 703.294 13.7581   1
  -1  13   1 330.957 9.89069   1
   0  13   1 51.3434 2.69775   2
   0  13   1 45.7093 2.35686   1
   0  13   1 105.000 11.3784  -2
   0  13   1 105.000 11.3784   1
   1  13   1 98.4829 3.48923   2
   1  13   1 86.9267 3.40710   1
   1  13   1 176.723 10.1454  -2
   1  13   1 176.723 10.1454   1
   2  13   1 2.57895 1.89432   2
   2  13   1 2.39711 1.59536   1
   2  13   1 3.31869 12.0339  -2
   2  13   1 3.31869 12.0339   1
   3  13   1 175.549 4.64364   1
   3  13   1 173.213 4.99979   2
   3  13   1 222.408 18.2597  -2
   3  13   1 222.408 18.2597   1
   4  13   1 584.323 10.3882   1
   4  13   1 650.404 12.2138   2
   4  13   1 1206.76 56.9848  -2
   4  13   1 1206.76 56.9848   1
   5  13   1 215.295 5.86052   1
   5  13   1 219.830 5.94105   2
   6  13   1 23.1393 2.16067   2
   6  13   1 24.8923 2.32430   1
   7  13   1 21.5637 3.04868   1
   7  13   1 21.4996 2.81217   2
   8  13   1 9.45012 2.69221   1
   8  13   1 13.0854 4.19865   2
   9  13   1 67.2220 5.74780   1
   9  13   1 65.4300 6.69692   2
  10  13   1 65.0036 8.77776   2
  10  13   1 45.9785 8.33122   1
  -9  14   1 19.3773 31.4710  -2
  -9  14   1 19.3773 31.4710   1
  -9  14   1 -4.9097 7.78533   2
  -9  14   1 2.52190 8.08883   1
  -8  14   1 67.5392 7.12165   2
  -8  14   1 198.111 34.7811  -2
  -8  14   1 198.111 34.7811   1
  -8  14   1 52.9428 6.87359   1
  -7  14   1 166.034 6.95109   1
  -7  14   1 172.156 6.97733   2
  -7  14   1 378.584 36.4533  -2
  -7  14   1 378.584 36.4533   1
  -6  14   1 11.1878 3.88181   1
  -6  14   1 9.41064 3.06009   2
  -6  14   1 24.9506 25.9969  -2
  -6  14   1 24.9506 25.9969   1
  -5  14   1 8.98144 3.19354   2
  -5  14   1 13.1627 3.30945   1
  -5  14   1 31.1530 13.0549  -2
  -5  14   1 31.1530 13.0549   1
  -4  14   1 344.898 13.0153  -2
  -4  14   1 344.898 13.0153   1
  -4  14   1 155.960 6.68702   2
  -4  14   1 164.678 6.95650   1
  -3  14   1 16.0100 3.09696   2
  -3  14   1 19.3862 3.16118   1
  -3  14   1 37.6803 8.39408  -2
  -3  14   1 37.6803 8.39408   1
  -2  14   1 282.531 8.42865   1
  -2  14   1 617.405 16.4974  -2
  -2  14   1 617.405 16.4974   1
  -2  14   1 306.749 8.77274   2
  -1  14   1 95.6301 8.41508  -2
  -1  14   1 95.6301 8.41508   1
  -1  14   1 49.7083 3.65129   1
  -1  14   1 47.7740 3.46965   2
   0  14   1 299.094 7.46279   1
   0  14   1 315.910 7.73818   2
   0  14   1 602.270 18.6028  -2
   0  14   1 602.270 18.6028   1
   1  14   1 453.169 11.0784   2
   1  14   1 903.910 24.9213  -2
   1  14   1 903.910 24.9213   1
   1  14   1 440.319 10.7766   1
   2  14   1 6.41652 2.12320   1
   2  14   1 10.1701 2.53527   2
   2  14   1 20.7099 19.1882  -2
   2  14   1 20.7099 19.1882   1
   3  14   1 33.8048 2.83485   1
   3  14   1 36.7460 2.87087   2
   3  14   1 47.7388 15.3012  -2
   3  14   1 47.7388 15.3012   1
   4  14   1 75.9654 3.54153   1
   4  14   1 71.2001 3.41228   2
   4  14   1 138.365 21.0896  -2
   4  14   1 138.365 21.0896   1
   5  14   1 20.9242 21.1551  -2
   5  14   1 20.9242 21.1551   1
   5  14   1 20.5442 2.73351   1
   5  14   1 20.0466 2.65875   2
   6  14   1 80.0034 3.62777   1
   6  14   1 83.9583 3.63780   2
   7  14   1 89.4868 4.64935   2
   7  14   1 84.6573 4.57590   1
   8  14   1 71.6767 5.68014   2
   8  14   1 56.1092 5.59049   1
   9  14   1 18.7978 5.91235   2
   9  14   1 30.0801 6.63448   1
  10  14   1 12.5232 7.82632   1
  10  14   1 -2.3794 7.09236   2
  -9  15   1 1.42410 12.7139   1
  -9  15   1 19.8234 34.1198  -2
  -9  15   1 19.8234 34.1198   1
  -9  15   1 -9.5198 12.8202   2
  -8  15   1 80.2362 8.49620   1
  -8  15   1 204.997 35.0478  -2
  -8  15   1 204.997 35.0478   1
  -8  15   1 58.8175 14.7402   2
  -7  15   1 14.7175 5.87805   2
  -7  15   1 -13.322 29.7269  -2
  -7  15   1 -13.322 29.7269   1
  -7  15   1 5.00344 4.95748   1
  -6  15   1 6.20782 3.36537   2
  -6  15   1 2.93063 4.18351   1
  -6  15   1 68.0234 28.6723  -2
  -6  15   1 68.0234 28.6723   1
  -5  15   1 23.3585 3.64943   1
  -5  15   1 30.1875 3.71286   2
  -5  15   1 89.1527 25.5163  -2
  -5  15   1 89.1527 25.5163   1
  -4  15   1 45.2384 4.00667   1
  -4  15   1 46.5077 3.91938   2
  -4  15   1 133.116 22.8517  -2
  -4  15   1 133.116 22.8517   1
  -3  15   1 317.502 8.76068   1
  -3  15   1 340.602 8.93296   2
  -3  15   1 681.350 26.5525  -2
  -3  15   1 681.350 26.5525   1
  -2  15   1 284.969 8.09082   2
  -2  15   1 260.748 7.76824   1
  -2  15   1 568.420 18.3653  -2
  -2  15   1 568.420 18.3653   1
  -1  15   1 8.82522 3.13486   1
  -1  15   1 14.6217 3.06840   2
  -1  15   1 13.4102 8.51756  -2
  -1  15   1 13.4102 8.51756   1
   0  15   1 29.1994 2.94671   1
   0  15   1 69.0212 10.3869  -2
   0  15   1 69.0212 10.3869   1
   0  15   1 30.9572 2.98219   2
   1  15   1 209.172 12.1889  -2
   1  15   1 209.172 12.1889   1
   1  15   1 120.704 5.06972   2
   1  15   1 109.403 4.31029   1
   2  15   1 34.6721 3.88319   2
   2  15   1 68.8622 11.9794  -2
   2  15   1 68.8622 11.9794   1
   2  15   1 38.1420 3.12497   1
   3  15   1 263.931 6.86797   2
   3  15   1 245.311 7.21307   1
   3  15   1 309.075 22.4574  -2
   3  15   1 309.075 22.4574   1
   4  15   1 15.8018 2.99105   2
   4  15   1 25.1529 2.84129   1
   4  15   1 52.5642 22.1434  -2
   4  15   1 52.5642 22.1434   1
   5  15   1 49.6186 3.35864   1
   5  15   1 49.5262 3.27396   2
   6  15   1 37.5537 3.06535   1
   6  15   1 34.7035 2.93380   2
   7  15   1 1.72820 4.39464   2
   7  15   1 9.94616 4.54137   1
   8  15   1 9.06505 5.34209   2
   8  15   1 3.08598 5.51731   1
   9  15   1 -5.8141 5.68068   2
   9  15   1 2.72684 7.64273   1
  10  15   1 93.4722 10.4462   1
  10  15   1 89.0909 10.1044   2
  -8  16   1 120.815 35.6565  -2
  -8  16   1 120.815 35.6565   1
  -8  16   1 54.3031 14.5597   1
  -8  16   1 56.5347 14.2757   2
  -7  16   1 132.680 33.4106  -2
  -7  16   1 132.680 33.4106   1
  -7  16   1 71.6227 10.3722   2
  -7  16   1 51.1553 13.6044   1
  -6  16   1 107.012 8.44131   1
  -6  16   1 110.020 6.17039   2
  -6  16   1 259.864 33.7166  -2
  -6  16   1 259.864 33.7166   1
  -5  16   1 212.644 29.3440  -2
  -5  16   1 212.644 29.3440   1
  -5  16   1 115.645 6.22301   1
  -5  16   1 106.435 5.97755   2
  -4  16   1 240.312 27.3306  -2
  -4  16   1 240.312 27.3306   1
  -4  16   1 130.125 6.33840   2
  -4  16   1 117.761 6.26738   1
  -3  16   1 11.5690 3.31611   2
  -3  16   1 7.13061 3.34843   1
  -3  16   1 19.4488 14.2917  -2
  -3  16   1 19.4488 14.2917   1
  -2  16   1 269.241 7.36754   1
  -2  16   1 302.582 8.77321   2
  -2  16   1 545.564 23.5362  -2
  -2  16   1 545.564 23.5362   1
  -1  16   1 139.663 5.18516   1
  -1  16   1 276.982 14.2170  -2
  -1  16   1 276.982 14.2170   1
  -1  16   1 151.568 5.57712   2
   0  16   1 65.9029 3.75978   2
   0  16   1 69.6750 3.85985   1
   0  16   1 137.448 12.0429  -2
   0  16   1 137.448 12.0429   1
   1  16   1 16.4539 2.74799   2
   1  16   1 13.8303 2.71243   1
   1  16   1 23.3705 10.7038  -2
   1  16   1 23.3705 10.7038   1
   2  16   1 67.0798 3.78952   1
   2  16   1 74.3592 5.20548   2
   2  16   1 111.141 13.7839  -2
   2  16   1 111.141 13.7839   1
   3  16   1 -5.0549 3.05027   2
   3  16   1 1.10237 15.6111  -2
   3  16   1 1.10237 15.6111   1
   3  16   1 -1.1056 3.17842   1
   4  16   1 49.5528 3.82761   2
   4  16   1 44.6440 4.06457   1
   4  16   1 67.9660 24.5305  -2
   4  16   1 67.9660 24.5305   1
   5  16   1 37.5218 3.60836   1
   5  16   1 37.1312 3.32127   2
   6  16   1 149.203 6.03567   2
   6  16   1 145.192 6.67979   1
   7  16   1 418.300 15.4123   1
   7  16   1 457.400 13.7385   2
   8  16   1 9.86770 6.24217   2
   8  16   1 9.79910 5.86091   1
   9  16   1 -1.8594 7.64853   2
   9  16   1 -16.061 7.62524   1
  -8  17   1 -11.595 12.0760   1
  -8  17   1 101.429 36.1086  -2
  -8  17   1 101.429 36.1086   1
  -8  17   1 -14.562 13.1124   2
  -7  17   1 -8.1312 12.0889   1
  -7  17   1 -3.7882 12.0286   2
  -7  17   1 44.9026 33.2245  -2
  -7  17   1 44.9026 33.2245   1
  -6  17   1 2.89764 8.00331   1
  -6  17   1 42.1932 31.0367  -2
  -6  17   1 42.1932 31.0367   1
  -6  17   1 -4.2415 4.88388   2
  -5  17   1 157.537 29.2039  -2
  -5  17   1 157.537 29.2039   1
  -5  17   1 46.1450 5.10915   2
  -5  17   1 51.7663 5.39295   1
  -4  17   1 70.8018 25.3265  -2
  -4  17   1 70.8018 25.3265   1
  -4  17   1 24.9311 4.67494   1
  -4  17   1 22.6963 4.52333   2
  -3  17   1 36.4589 3.62819   2
  -3  17   1 39.8605 3.74261   1
  -3  17   1 63.3237 16.1998  -2
  -3  17   1 63.3237 16.1998   1
  -2  17   1 55.7894 3.78948   1
  -2  17   1 66.2456 3.93436   2
  -2  17   1 108.936 13.2994  -2
  -2  17   1 108.936 13.2994   1
  -1  17   1 101.124 4.41369   2
  -1  17   1 94.9309 4.37830   1
  -1  17   1 157.826 17.1945  -2
  -1  17   1 157.826 17.1945   1
   0  17   1 6.43383 11.4512  -2
   0  17   1 6.43383 11.4512   1
   0  17   1 1.63829 2.87011   2
   0  17   1 0.88399 2.84455   1
   1  17   1 3.56724 2.45070   1
   1  17   1 5.35750 2.60874   2
   1  17   1 66.6814 25.7413  -2
   1  17   1 66.6814 25.7413   1
   2  17   1 172.179 6.25840   2
   2  17   1 159.800 5.27109   1
   2  17   1 326.681 30.5960  -2
   2  17   1 326.681 30.5960   1
   3  17   1 164.257 7.00896   2
   3  17   1 150.384 6.73407   1
   3  17   1 180.226 21.8384  -2
   3  17   1 180.226 21.8384   1
   4  17   1 778.918 45.3064  -2
   4  17   1 778.918 45.3064   1
   4  17   1 363.477 12.4294   1
   4  17   1 382.438 12.9004   2
   5  17   1 36.5834 4.41703   2
   5  17   1 31.4866 4.49940   1
   6  17   1 5.04847 3.51482   2
   6  17   1 2.92454 3.53339   1
   7  17   1 52.2540 6.88688   2
   7  17   1 53.3420 4.18270   1
   8  17   1 98.5480 10.7043   2
   8  17   1 86.9246 10.6390   1
   9  17   1 3.49622 8.20937   2
   9  17   1 17.7275 9.10965   1
  -7  18   1 108.474 33.2310  -2
  -7  18   1 108.474 33.2310   1
  -7  18   1 1.36848 12.5574   2
  -7  18   1 19.8365 13.7286   1
  -6  18   1 7.10352 8.38536   1
  -6  18   1 75.2912 32.2565  -2
  -6  18   1 75.2912 32.2565   1
  -6  18   1 -6.7520 8.08461   2
  -5  18   1 53.4014 6.33875   1
  -5  18   1 129.755 30.0071  -2
  -5  18   1 129.755 30.0071   1
  -5  18   1 49.7806 5.90432   2
  -4  18   1 89.7162 6.21857   1
  -4  18   1 100.206 6.31492   2
  -4  18   1 222.195 29.4408  -2
  -4  18   1 222.195 29.4408   1
  -3  18   1 6.13042 3.50769   2
  -3  18   1 8.93533 3.78725   1
  -2  18   1 2.67877 3.05160   1
  -2  18   1 -0.2019 3.03009   2
  -1  18   1 305.603 16.0140  -2
  -1  18   1 305.603 16.0140   1
  -1  18   1 138.339 5.62745   1
  -1  18   1 147.577 6.29528   2
   0  18   1 283.432 9.30452   1
   0  18   1 319.905 9.77032   2
   0  18   1 589.783 21.1171  -2
   0  18   1 589.783 21.1171   1
   1  18   1 74.1590 3.93597   2
   1  18   1 67.2623 3.83209   1
   1  18   1 124.026 27.7674  -2
   1  18   1 124.026 27.7674   1
   2  18   1 49.5568 3.29764   1
   2  18   1 48.2327 3.38150   2
   3  18   1 3.39800 17.7856  -2
   3  18   1 3.39800 17.7856   1
   3  18   1 1.00298 4.48308   2
   3  18   1 -8.0411 4.33085   1
   4  18   1 -0.2193 4.15455   1
   4  18   1 -4.2248 4.02119   2
   5  18   1 103.252 6.16055   2
   5  18   1 102.088 6.25662   1
   6  18   1 21.7824 4.16995   2
   6  18   1 20.5025 4.20769   1
   7  18   1 15.0019 8.39620   2
   7  18   1 1.29389 3.55707   1
   8  18   1 -15.643 8.35307   1
   8  18   1 -0.7159 8.20181   2
  -6  19   1 5.86143 8.88057   1
  -6  19   1 -4.4989 8.38516   2
  -5  19   1 13.9673 5.78319   1
  -5  19   1 22.4564 5.73870   2
  -4  19   1 39.6473 6.20409   1
  -4  19   1 35.2714 5.97422   2
  -3  19   1 47.0481 5.66857   2
  -3  19   1 54.5614 6.14698   1
  -2  19   1 -1.1286 3.68169   2
  -2  19   1 0.00873 3.67393   1
  -2  19   1 19.3956 22.9648  -2
  -2  19   1 19.3956 22.9648   1
  -1  19   1 15.6789 3.87632   2
  -1  19   1 16.7105 3.87985   1
  -1  19   1 24.9381 16.3126  -2
  -1  19   1 24.9381 16.3126   1
   0  19   1 22.0646 3.60468   2
   0  19   1 26.4754 3.68731   1
   1  19   1 15.1248 3.51028   1
   1  19   1 86.2503 30.2304  -2
   1  19   1 86.2503 30.2304   1
   1  19   1 22.5264 3.53145   2
   2  19   1 51.6577 3.87912   1
   2  19   1 62.7994 3.93089   2
   3  19   1 7.12364 4.62230   2
   3  19   1 8.27576 3.60499   1
   4  19   1 98.0068 6.34242   2
   4  19   1 104.404 6.60901   1
   5  19   1 36.5818 4.98311   1
   5  19   1 39.8680 5.00754   2
   6  19   1 12.9664 4.60449   1
   6  19   1 16.5400 4.36795   2
   7  19   1 31.0702 9.56241   2
   7  19   1 33.6639 9.85713   1
  -5  20   1 15.5271 6.17113   1
  -5  20   1 7.41909 6.61356   2
  -4  20   1 0.95223 6.54471   2
  -4  20   1 -1.1992 6.88505   1
  -3  20   1 28.8130 7.30061   1
  -3  20   1 23.4248 6.95158   2
  -2  20   1 81.5926 5.37212   1
  -2  20   1 76.0924 5.24027   2
  -1  20   1 12.5590 4.11456   1
  -1  20   1 21.3577 4.15680   2
   0  20   1 17.2037 3.83090   1
   0  20   1 11.3864 4.28845   2
   1  20   1 93.1486 5.56447   2
   1  20   1 88.6396 5.46240   1
   2  20   1 113.233 31.7089  -2
   2  20   1 113.233 31.7089   1
   2  20   1 15.0085 4.36517   2
   2  20   1 14.9771 4.22921   1
   3  20   1 3.45122 4.81508   2
   3  20   1 9.26969 5.05744   1
   4  20   1 8.25809 5.52952   2
   4  20   1 7.70187 5.02893   1
   5  20   1 196.005 14.1473   1
   5  20   1 191.103 13.8934   2
   6  20   1 128.792 12.7459   1
   6  20   1 143.273 12.9958   2
  -4  21   1 1.21081 7.20841   1
  -4  21   1 10.5101 6.87008   2
  -3  21   1 50.7621 8.21523   1
  -3  21   1 60.0021 8.24213   2
  -2  21   1 85.4451 6.50578   2
  -2  21   1 78.3628 7.45797   1
  -1  21   1 5.39228 5.01435   1
  -1  21   1 -5.2115 4.90511   2
   0  21   1 10.4574 4.89745   1
   0  21   1 0.07483 4.76900   2
   1  21   1 15.3811 4.99403   2
   1  21   1 22.7424 5.10085   1
   2  21   1 42.2041 5.36830   2
   2  21   1 48.3511 5.56438   1
   3  21   1 67.4247 10.8463   1
   3  21   1 75.7405 11.0980   2
   4  21   1 45.5347 10.0115   2
   4  21   1 43.3530 10.6319   1
   5  21   1 9.58443 9.67401   2
   5  21   1 28.2842 9.89423   1
  -2  22   1 48.0561 7.40319   2
  -2  22   1 31.9916 8.14016   1
  -1  22   1 59.6073 7.13359   2
  -1  22   1 54.1573 6.33238   1
   0  22   1 4.27142 6.04718   1
   0  22   1 1.86654 6.26992   2
   1  22   1 30.2247 6.67844   1
   1  22   1 40.2373 6.60543   2
   2  22   1 1.43282 5.73234   2
   2  22   1 6.91734 5.91134   1
   3  22   1 31.3682 10.1050   2
   3  22   1 35.1133 10.0776   1
  -2 -22   2 10.8700 6.93772   2
  -2 -22   2 11.3763 7.16773   1
  -1 -22   2 35.1101 7.58310   2
  -1 -22   2 34.4421 7.72030   1
   0 -22   2 42.2579 8.16649   1
   0 -22   2 51.9748 8.24609   2
   1 -22   2 212.823 13.1251   1
   1 -22   2 249.021 13.8552   2
  -4 -21   2 35.9385 10.5438   2
  -4 -21   2 58.7461 18.1174   1
  -3 -21   2 192.501 22.5140   1
  -3 -21   2 190.321 14.3070   2
  -2 -21   2 374.646 17.4530   2
  -2 -21   2 366.995 17.1776   1
  -1 -21   2 56.6894 6.87474   2
  -1 -21   2 51.5562 6.32240   1
   0 -21   2 41.0793 6.50228   1
   0 -21   2 29.7529 6.02534   2
   1 -21   2 76.5881 7.22260   2
   1 -21   2 54.4059 6.02103   1
   2 -21   2 48.5749 6.29566   2
   2 -21   2 50.9189 6.00606   1
   3 -21   2 -2.7766 5.88578   1
   3 -21   2 3.24409 5.50846   2
  -6 -20   2 38.3832 10.3676   2
  -6 -20   2 59.3706 18.7334   1
  -5 -20   2 0.62060 9.60776   2
  -5 -20   2 -1.7399 8.91557   1
  -4 -20   2 87.4422 11.2310   1
  -4 -20   2 81.0253 11.2267   2
  -3 -20   2 227.971 11.4433   2
  -3 -20   2 237.910 11.6995   1
  -2 -20   2 25.5033 5.45524   1
  -2 -20   2 12.8708 4.54123   2
  -1 -20   2 12.2811 4.56496   1
  -1 -20   2 2.00114 4.49505   2
   0 -20   2 30.2423 5.10234   1
   0 -20   2 18.0441 4.99811   2
   1 -20   2 276.059 10.6046   2
   1 -20   2 265.846 9.29449   1
   2 -20   2 189.425 7.18718   2
   2 -20   2 178.667 7.24144   1
   3 -20   2 15.8692 5.96667   1
   3 -20   2 6.92771 5.42339   2
   4 -20   2 -4.5354 5.27831   2
   4 -20   2 5.49438 5.69973   1
   5 -20   2 -6.8896 6.35351   2
   5 -20   2 1.32027 7.10603   1
  -7 -19   2 116.090 20.8354   1
  -7 -19   2 111.972 12.1645   2
  -6 -19   2 37.7733 9.99292   1
  -6 -19   2 35.4565 9.87443   2
  -5 -19   2 -2.4044 4.96464   2
  -5 -19   2 10.9354 5.53093   1
  -4 -19   2 4.88838 4.77923   2
  -4 -19   2 15.1009 5.06919   1
  -3 -19   2 111.816 6.17727   1
  -3 -19   2 100.539 5.71771   2
  -2 -19   2 346.504 8.79341   2
  -2 -19   2 303.076 7.82919   1
  -1 -19   2 72.4064 4.32407   1
  -1 -19   2 65.3279 4.05806   2
   0 -19   2 4.56077 3.36464   1
   0 -19   2 5.54735 3.31575   2
   1 -19   2 22.4454 3.46435   2
   1 -19   2 22.2381 3.52195   1
   2 -19   2 12.8994 3.69343   2
   2 -19   2 15.4167 3.85927   1
   3 -19   2 260.920 11.6556   1
   3 -19   2 262.647 8.94514   2
   4 -19   2 77.2412 6.83916   1
   4 -19   2 61.0372 6.49926   2
   5 -19   2 28.7859 7.37266   1
   5 -19   2 38.0697 6.06283   2
   6 -19   2 56.4363 7.63532   2
   6 -19   2 40.4096 14.4215   1
  -7 -18   2 4.86145 8.99976   2
  -7 -18   2 -5.6479 8.53534   1
  -6 -18   2 163.332 8.71272   2
  -6 -18   2 164.400 7.00754   1
  -5 -18   2 105.484 6.27469   2
  -5 -18   2 104.814 5.10387   1
  -4 -18   2 -0.8879 3.01793   1
  -4 -18   2 -6.6154 3.15467   2
  -3 -18   2 3.52613 3.14129   1
  -3 -18   2 4.22661 3.14331   2
  -2 -18   2 5.60218 3.22805   2
  -2 -18   2 0.06283 2.73221   1
  -1 -18   2 218.366 5.98170   1
  -1 -18   2 241.106 6.31057   2
   0 -18   2 272.466 6.88340   2
   0 -18   2 256.161 7.05232   1
   1 -18   2 0.20434 2.95781   2
   1 -18   2 2.14287 2.99867   1
   2 -18   2 46.2534 3.75323   2
   2 -18   2 47.0834 4.07391   1
   3 -18   2 144.028 5.70873   2
   3 -18   2 142.050 5.69977   1
   4 -18   2 -3.7474 4.60995   1
   4 -18   2 2.74717 4.79583   2
   5 -18   2 2.77223 5.16708   2
   5 -18   2 8.53700 5.50215   1
   6 -18   2 -16.728 11.9105   1
   6 -18   2 -9.3354 5.45499   2
   7 -18   2 177.054 20.8518   1
   7 -18   2 154.862 18.8258   2
  -8 -17   2 1.46964 8.32853   2
  -8 -17   2 -4.8677 13.4435   1
  -7 -17   2 27.8845 7.48735   2
  -7 -17   2 31.0704 4.38140   1
  -6 -17   2 7.79867 3.81132   2
  -6 -17   2 -1.9397 3.85679   1
  -5 -17   2 159.170 6.52824   1
  -5 -17   2 137.545 6.32158   2
  -4 -17   2 238.227 8.20902   2
  -4 -17   2 213.688 6.57643   1
  -3 -17   2 57.5557 3.65185   2
  -3 -17   2 58.5205 3.67433   1
  -2 -17   2 56.4076 3.18665   1
  -2 -17   2 64.9183 3.69524   2
  -1 -17   2 79.6379 3.52806   2
  -1 -17   2 77.1478 3.51632   1
   0 -17   2 3.69069 2.60111   2
   0 -17   2 5.08718 2.58711   1
   1 -17   2 32.1783 3.25653   1
   1 -17   2 35.4028 3.28703   2
   2 -17   2 12.9711 3.04770   2
   2 -17   2 15.1499 3.07041   1
   3 -17   2 51.9966 3.94231   2
   3 -17   2 45.7932 3.98397   1
   4 -17   2 143.303 6.92000   1
   4 -17   2 169.355 7.43478   2
   5 -17   2 174.073 7.80849   1
   5 -17   2 174.980 7.95014   2
   6 -17   2 -1.5139 5.49318   2
   6 -17   2 -7.2068 11.9315   1
   7 -17   2 9.12205 13.2460   1
   7 -17   2 35.8849 14.2008   2
   8 -17   2 -17.375 13.4408   1
   8 -17   2 -1.2081 13.6201   2
  -9 -16   2 66.1067 15.5215   1
  -9 -16   2 101.126 15.9671   2
  -8 -16   2 446.272 21.3308   1
  -8 -16   2 456.198 21.6960   2
  -7 -16   2 96.2732 5.65307   1
  -7 -16   2 96.6673 8.07454   2
  -6 -16   2 22.5225 4.03331   1
  -6 -16   2 21.0878 3.78065   2
  -5 -16   2 116.340 5.74780   2
  -5 -16   2 106.932 5.29752   1
  -4 -16   2 45.3621 3.10349   1
  -4 -16   2 48.5599 3.68567   2
  -3 -16   2 60.7855 3.27317   2
  -3 -16   2 54.6846 3.29868   1
  -2 -16   2 12.4021 2.70593   2
  -2 -16   2 16.8179 2.37899   1
  -1 -16   2 43.5597 2.84029   1
  -1 -16   2 37.9175 2.81490   2
   0 -16   2 609.064 11.3611   2
   0 -16   2 539.181 10.3602   1
   0 -16   2 1133.05 56.0529  -2
   0 -16   2 1133.05 56.0529   1
   1 -16   2 267.731 7.42246   1
   1 -16   2 594.323 35.4360  -2
   1 -16   2 594.323 35.4360   1
   1 -16   2 300.753 7.29376   2
   2 -16   2 220.582 6.73380   2
   2 -16   2 210.943 6.55646   1
   2 -16   2 412.882 29.2364  -2
   2 -16   2 412.882 29.2364   1
   3 -16   2 11.7599 3.12348   1
   3 -16   2 7.27958 3.24685   2
   3 -16   2 12.6359 20.9798  -2
   3 -16   2 12.6359 20.9798   1
   4 -16   2 1.45819 3.59002   2
   4 -16   2 2.07061 3.48711   1
   5 -16   2 228.842 7.16864   2
   5 -16   2 222.980 7.02141   1
   5 -16   2 467.813 33.7724  -2
   5 -16   2 467.813 33.7724   1
   6 -16   2 155.179 6.24655   2
   6 -16   2 150.144 7.60908   1
   6 -16   2 325.178 32.9059  -2
   6 -16   2 325.178 32.9059   1
   7 -16   2 30.3811 6.25206   1
   7 -16   2 31.8310 6.37345   2
   7 -16   2 96.8941 30.8927  -2
   7 -16   2 96.8941 30.8927   1
   8 -16   2 64.1619 32.4219  -2
   8 -16   2 64.1619 32.4219   1
   8 -16   2 18.5514 8.91789   1
   8 -16   2 13.5789 7.90793   2
  -9 -15   2 127.977 11.6329   2
  -9 -15   2 138.248 17.4582   1
  -8 -15   2 198.620 10.3595   2
  -8 -15   2 194.718 10.5097   1
  -7 -15   2 -3.8967 2.73842   1
  -7 -15   2 -6.3509 5.28029   2
  -6 -15   2 13.3601 3.29729   2
  -6 -15   2 8.05880 3.42808   1
  -5 -15   2 53.8240 3.50450   2
  -5 -15   2 60.0239 3.65656   1
  -4 -15   2 403.485 9.32294   1
  -4 -15   2 427.349 9.67526   2
  -3 -15   2 309.016 7.95613   2
  -3 -15   2 265.425 6.44982   1
  -2 -15   2 39.6308 22.5914  -2
  -2 -15   2 39.6308 22.5914   1
  -2 -15   2 19.8520 2.22594   1
  -2 -15   2 22.3633 2.72919   2
  -1 -15   2 69.0563 2.84603   1
  -1 -15   2 75.1315 2.91611   2
   0 -15   2 3.62976 2.18887   2
   0 -15   2 2.46310 2.17675   1
   0 -15   2 -2.5190 17.1095  -2
   0 -15   2 -2.5190 17.1095   1
   1 -15   2 9.97440 2.39743   1
   1 -15   2 9.60600 2.32193   2
   1 -15   2 4.52908 17.7457  -2
   1 -15   2 4.52908 17.7457   1
   2 -15   2 246.440 6.35687   2
   2 -15   2 217.157 5.55068   1
   2 -15   2 440.052 29.5590  -2
   2 -15   2 440.052 29.5590   1
   3 -15   2 71.3116 3.50865   2
   3 -15   2 66.9454 3.54200   1
   3 -15   2 163.130 20.4311  -2
   3 -15   2 163.130 20.4311   1
   4 -15   2 90.3840 4.83842   1
   4 -15   2 79.1319 4.00191   2
   4 -15   2 187.404 23.5838  -2
   4 -15   2 187.404 23.5838   1
   5 -15   2 118.859 5.02001   1
   5 -15   2 285.836 27.5293  -2
   5 -15   2 285.836 27.5293   1
   5 -15   2 130.175 5.06016   2
   6 -15   2 64.5415 5.75412   1
   6 -15   2 69.1020 4.21571   2
   6 -15   2 149.375 27.6137  -2
   6 -15   2 149.375 27.6137   1
   7 -15   2 83.0036 31.0485  -2
   7 -15   2 83.0036 31.0485   1
   7 -15   2 4.43455 4.84210   1
   7 -15   2 5.51697 4.92251   2
   8 -15   2 9.82488 6.14107   1
   8 -15   2 -2.9831 5.83347   2
   8 -15   2 106.943 32.0460  -2
   8 -15   2 106.943 32.0460   1
   9 -15   2 126.075 33.7254  -2
   9 -15   2 126.075 33.7254   1
   9 -15   2 68.3265 10.3775   1
   9 -15   2 58.1066 10.0784   2
 -10 -14   2 13.8224 11.8034   1
 -10 -14   2 1.65939 11.0116   2
  -9 -14   2 60.3374 7.14688   2
  -9 -14   2 56.8283 13.1977   1
  -8 -14   2 171.006 9.48046   2
  -8 -14   2 176.923 9.71735   1
  -7 -14   2 210.496 6.66212   1
  -7 -14   2 202.535 9.99203   2
  -6 -14   2 87.4045 3.83945   1
  -6 -14   2 89.7495 3.86428   2
  -5 -14   2 2.19623 2.26343   1
  -5 -14   2 -1.6745 2.14625   2
  -4 -14   2 11.9768 2.59555   1
  -4 -14   2 7.43907 2.44941   2
  -4 -14   2 5.91772 14.0204  -2
  -4 -14   2 5.91772 14.0204   1
  -3 -14   2 231.768 6.03332   1
  -3 -14   2 234.146 5.96395   2
  -2 -14   2 249.830 5.36493   1
  -2 -14   2 270.878 6.18578   2
  -2 -14   2 507.646 32.2979  -2
  -2 -14   2 507.646 32.2979   1
  -1 -14   2 122.609 3.58972   1
  -1 -14   2 124.446 3.68645   2
  -1 -14   2 201.000 23.8325  -2
  -1 -14   2 201.000 23.8325   1
   0 -14   2 1.26474 2.03855   1
   0 -14   2 0.33843 1.98525   2
   0 -14   2 -3.0200 15.8716  -2
   0 -14   2 -3.0200 15.8716   1
   1 -14   2 80.5667 2.95232   2
   1 -14   2 70.3863 2.85050   1
   1 -14   2 153.314 18.8037  -2
   1 -14   2 153.314 18.8037   1
   2 -14   2 118.122 3.71247   2
   2 -14   2 221.208 21.7409  -2
   2 -14   2 221.208 21.7409   1
   2 -14   2 104.984 3.53861   1
   3 -14   2 46.2009 3.06216   1
   3 -14   2 47.6354 2.98103   2
   3 -14   2 110.052 13.4093  -2
   3 -14   2 110.052 13.4093   1
   4 -14   2 38.7105 13.7454  -2
   4 -14   2 38.7105 13.7454   1
   4 -14   2 10.9889 2.70541   2
   4 -14   2 12.9132 2.82913   1
   5 -14   2 168.024 6.21631   2
   5 -14   2 168.072 5.72357   1
   5 -14   2 337.398 27.2863  -2
   5 -14   2 337.398 27.2863   1
   6 -14   2 652.400 40.4081  -2
   6 -14   2 652.400 40.4081   1
   6 -14   2 339.437 8.37805   2
   6 -14   2 319.938 9.51050   1
   7 -14   2 475.418 13.6638   2
   7 -14   2 432.544 12.9162   1
   7 -14   2 939.274 52.6299  -2
   7 -14   2 939.274 52.6299   1
   8 -14   2 -7.1093 5.44711   2
   8 -14   2 5.65549 5.83760   1
   8 -14   2 43.1025 28.2766  -2
   8 -14   2 43.1025 28.2766   1
   9 -14   2 3.86917 8.45540   1
   9 -14   2 7.41430 8.14582   2
   9 -14   2 16.8114 30.9755  -2
   9 -14   2 16.8114 30.9755   1
 -10 -13   2 55.5035 12.9177   1
 -10 -13   2 43.0295 12.2953   2
  -9 -13   2 0.08675 4.55816   2
  -9 -13   2 -2.6328 5.23033   1
  -8 -13   2 15.3800 4.52731   1
  -8 -13   2 25.2625 4.81532   2
  -7 -13   2 2.06529 2.75785   2
  -7 -13   2 1.97893 3.01013   1
  -6 -13   2 51.3150 2.89403   2
  -6 -13   2 51.4768 3.04975   1
  -5 -13   2 305.319 6.88625   1
  -5 -13   2 333.337 7.19518   2
  -4 -13   2 -0.7680 2.21134   1
  -4 -13   2 0.13125 2.11270   2
  -4 -13   2 -0.7039 13.9319  -2
  -4 -13   2 -0.7039 13.9319   1
  -3 -13   2 306.322 7.17707   1
  -3 -13   2 340.088 7.66071   2
  -3 -13   2 659.530 36.9179  -2
  -3 -13   2 659.530 36.9179   1
  -2 -13   2 196.468 4.48034   1
  -2 -13   2 201.080 5.68077   2
  -2 -13   2 366.703 26.9268  -2
  -2 -13   2 366.703 26.9268   1
  -1 -13   2 11.5896 1.84679   1
  -1 -13   2 13.9237 1.83418   2
  -1 -13   2 11.8650 17.4908  -2
  -1 -13   2 11.8650 17.4908   1
   0 -13   2 69.9264 2.79742   1
   0 -13   2 72.8279 2.73804   2
   0 -13   2 120.092 19.8444  -2
   0 -13   2 120.092 19.8444   1
   1 -13   2 68.4634 2.64912   1
   1 -13   2 74.5024 2.70102   2
   1 -13   2 145.982 17.4552  -2
   1 -13   2 145.982 17.4552   1
   2 -13   2 418.522 8.01363   2
   2 -13   2 389.454 7.72576   1
   2 -13   2 814.907 28.8889  -2
   2 -13   2 814.907 28.8889   1
   3 -13   2 150.730 4.51049   2
   3 -13   2 145.878 4.47119   1
   3 -13   2 284.991 15.6049  -2
   3 -13   2 284.991 15.6049   1
   4 -13   2 78.2528 3.65056   1
   4 -13   2 83.5576 3.72291   2
   4 -13   2 162.579 14.2356  -2
   4 -13   2 162.579 14.2356   1
   5 -13   2 8.95095 2.81680   1
   5 -13   2 -11.284 20.2722  -2
   5 -13   2 -11.284 20.2722   1
   5 -13   2 5.88930 3.08716   2
   6 -13   2 40.5467 4.25199   1
   6 -13   2 90.6946 23.4777  -2
   6 -13   2 90.6946 23.4777   1
   6 -13   2 52.3095 3.46487   2
   7 -13   2 89.0326 6.20068   2
   7 -13   2 216.197 30.1300  -2
   7 -13   2 216.197 30.1300   1
   7 -13   2 74.8268 5.87141   1
   8 -13   2 213.503 9.06075   2
   8 -13   2 198.590 7.61639   1
   8 -13   2 484.896 37.6904  -2
   8 -13   2 484.896 37.6904   1
   9 -13   2 -0.3007 6.09671   2
   9 -13   2 -1.0200 4.93234   1
   9 -13   2 23.2169 30.7714  -2
   9 -13   2 23.2169 30.7714   1
  10 -13   2 4.81027 6.68562   1
  10 -13   2 66.8862 34.9359  -2
  10 -13   2 66.8862 34.9359   1
  10 -13   2 -0.7096 8.46460   2
 -11 -12   2 3.15677 7.93011   1
 -11 -12   2 17.8251 7.97070   2
 -10 -12   2 75.8187 9.28496   1
 -10 -12   2 59.6439 7.02215   2
  -9 -12   2 105.301 6.52504   2
  -9 -12   2 101.799 7.77797   1
  -8 -12   2 14.8009 3.06599   1
  -8 -12   2 13.9928 4.49389   2
  -7 -12   2 70.7069 4.13235   1
  -7 -12   2 73.2114 3.95751   2
  -6 -12   2 310.379 7.26468   1
  -6 -12   2 352.782 7.80303   2
  -5 -12   2 101.369 3.86919   2
  -5 -12   2 100.000 3.72696   1
  -4 -12   2 73.6955 3.22584   2
  -4 -12   2 68.2592 3.14892   1
  -4 -12   2 73.9334 13.8075  -2
  -4 -12   2 73.9334 13.8075   1
  -3 -12   2 46.4039 2.85796   1
  -3 -12   2 45.2242 2.76398   2
  -3 -12   2 91.6333 17.4461  -2
  -3 -12   2 91.6333 17.4461   1
  -2 -12   2 577.013 9.95212   1
  -2 -12   2 604.037 11.3846   2
  -2 -12   2 1174.71 54.4738  -2
  -2 -12   2 1174.71 54.4738   1
  -1 -12   2 874.954 13.2680   1
  -1 -12   2 892.963 13.4829   2
  -1 -12   2 1785.77 78.1249  -2
  -1 -12   2 1785.77 78.1249   1
   0 -12   2 138.902 3.93045   1
   0 -12   2 150.123 4.01908   2
   0 -12   2 286.464 14.8934  -2
   0 -12   2 286.464 14.8934   1
   1 -12   2 6.83484 1.66367   1
   1 -12   2 7.62265 1.76359   2
   1 -12   2 2.16425 9.22246  -2
   1 -12   2 2.16425 9.22246   1
   2 -12   2 20.2851 2.17918   1
   2 -12   2 39.8155 9.85697  -2
   2 -12   2 39.8155 9.85697   1
   2 -12   2 22.0136 2.13689   2
   3 -12   2 0.27340 2.04272   1
   3 -12   2 3.74663 2.00844   2
   3 -12   2 -6.6237 9.77608  -2
   3 -12   2 -6.6237 9.77608   1
   4 -12   2 205.353 5.47413   1
   4 -12   2 224.886 5.60448   2
   4 -12   2 459.264 19.7247  -2
   4 -12   2 459.264 19.7247   1
   5 -12   2 66.4356 3.88758   2
   5 -12   2 58.6755 3.39789   1
   5 -12   2 125.882 20.7495  -2
   5 -12   2 125.882 20.7495   1
   6 -12   2 25.0911 2.93084   2
   6 -12   2 43.4416 12.4148  -2
   6 -12   2 43.4416 12.4148   1
   6 -12   2 23.6026 3.71146   1
   7 -12   2 60.4348 5.38357   1
   7 -12   2 70.7055 5.63097   2
   7 -12   2 135.706 15.3004  -2
   7 -12   2 135.706 15.3004   1
   8 -12   2 40.7787 4.72617   2
   8 -12   2 35.4024 4.67097   1
   8 -12   2 111.794 30.0532  -2
   8 -12   2 111.794 30.0532   1
   9 -12   2 10.5669 4.61073   1
   9 -12   2 1.67539 30.3092  -2
   9 -12   2 1.67539 30.3092   1
   9 -12   2 14.7722 4.63259   2
  10 -12   2 85.0742 34.5646  -2
  10 -12   2 85.0742 34.5646   1
  10 -12   2 9.15341 6.65835   2
  10 -12   2 16.5430 6.63587   1
 -11 -11   2 75.8544 9.72900   2
 -11 -11   2 80.7558 9.84289   1
 -10 -11   2 28.5164 6.62031   2
 -10 -11   2 33.3097 6.17161   1
  -9 -11   2 14.4392 4.57789   1
  -9 -11   2 17.5377 3.99764   2
  -8 -11   2 10.2948 3.63729   2
  -8 -11   2 10.2830 3.65583   1
  -7 -11   2 3.83476 2.19843   2
  -7 -11   2 -0.6065 2.30650   1
  -6 -11   2 196.560 5.01866   2
  -6 -11   2 199.798 4.93154   1
  -5 -11   2 527.858 8.86334   2
  -5 -11   2 482.680 7.85863   1
  -4 -11   2 342.095 6.25024   2
  -4 -11   2 320.939 5.97590   1
  -4 -11   2 670.316 35.4166  -2
  -4 -11   2 670.316 35.4166   1
  -3 -11   2 17.5828 1.76399   1
  -3 -11   2 8.26139 16.3306  -2
  -3 -11   2 8.26139 16.3306   1
  -3 -11   2 16.2713 1.71031   2
  -2 -11   2 197.957 3.86528   1
  -2 -11   2 215.545 4.47830   2
  -2 -11   2 413.645 25.5888  -2
  -2 -11   2 413.645 25.5888   1
  -1 -11   2 31.4944 1.52810   2
  -1 -11   2 31.4174 1.55927   1
  -1 -11   2 89.1172 16.3214  -2
  -1 -11   2 89.1172 16.3214   1
   0 -11   2 163.798 3.82808   2
   0 -11   2 147.383 3.65965   1
   0 -11   2 299.423 11.2499  -2
   0 -11   2 299.423 11.2499   1
   1 -11   2 427.484 6.75285   2
   1 -11   2 404.799 6.91175   1
   1 -11   2 859.157 23.5268  -2
   1 -11   2 859.157 23.5268   1
   2 -11   2 1.90432 1.53773   2
   2 -11   2 4.74698 1.45157   1
   2 -11   2 4.68687 8.24682  -2
   2 -11   2 4.68687 8.24682   1
   3 -11   2 217.501 4.47865   1
   3 -11   2 224.086 4.47954   2
   3 -11   2 437.812 18.8897  -2
   3 -11   2 437.812 18.8897   1
   4 -11   2 133.589 4.06350   1
   4 -11   2 278.693 9.99604  -2
   4 -11   2 278.693 9.99604   1
   4 -11   2 130.372 4.04358   2
   5 -11   2 22.7516 2.76761   2
   5 -11   2 24.2256 2.59003   1
   5 -11   2 57.6054 10.7993  -2
   5 -11   2 57.6054 10.7993   1
   6 -11   2 55.5631 3.12198   2
   6 -11   2 91.7179 12.7447  -2
   6 -11   2 91.7179 12.7447   1
   6 -11   2 59.0527 3.93034   1
   7 -11   2 50.6140 4.05199   2
   7 -11   2 48.2765 3.97893   1
   7 -11   2 95.1604 25.9647  -2
   7 -11   2 95.1604 25.9647   1
   8 -11   2 210.820 7.03810   1
   8 -11   2 464.021 35.5680  -2
   8 -11   2 464.021 35.5680   1
   8 -11   2 235.997 7.45630   2
   9 -11   2 259.632 8.28725   1
   9 -11   2 289.402 9.54229   2
   9 -11   2 526.040 40.4937  -2
   9 -11   2 526.040 40.4937   1
  10 -11   2 69.8723 7.80979   1
  10 -11   2 90.4438 8.24932   2
  10 -11   2 218.295 36.9667  -2
  10 -11   2 218.295 36.9667   1
  11 -11   2 11.1441 7.08556   1
  11 -11   2 130.033 38.7699  -2
  11 -11   2 130.033 38.7699   1
  11 -11   2 23.6291 7.37823   2
 -11 -10   2 -2.7396 5.62927   2
 -11 -10   2 2.37848 5.83467   1
 -10 -10   2 8.54086 5.47533   1
 -10 -10   2 9.58178 4.89410   2
  -9 -10   2 58.2794 4.30342   2
  -9 -10   2 56.4505 5.24278   1
  -8 -10   2 200.144 6.65265   1
  -8 -10   2 216.920 6.75591   2
  -7 -10   2 104.670 3.46465   1
  -7 -10   2 110.025 3.39490   2
  -6 -10   2 85.2254 2.80196   2
  -6 -10   2 80.8278 2.60443   1
  -5 -10   2 1.88689 1.29620   2
  -5 -10   2 -0.2827 1.36401   1
  -4 -10   2 145.313 3.60186   1
  -4 -10   2 156.649 3.44869   2
  -4 -10   2 299.380 21.6791  -2
  -4 -10   2 299.380 21.6791   1
  -3 -10   2 333.735 5.94351   2
  -3 -10   2 624.037 32.0051  -2
  -3 -10   2 624.037 32.0051   1
  -3 -10   2 306.065 5.61042   1
  -2 -10   2 2.27990 1.28496   1
  -2 -10   2 0.25170 1.26674   2
  -2 -10   2 -6.9755 13.1730  -2
  -2 -10   2 -6.9755 13.1730   1
  -1 -10   2 192.123 3.64699   1
  -1 -10   2 212.617 3.88270   2
  -1 -10   2 400.414 15.3260  -2
  -1 -10   2 400.414 15.3260   1
   0 -10   2 295.663 5.46689   2
   0 -10   2 281.770 5.29553   1
   0 -10   2 581.941 16.6902  -2
   0 -10   2 581.941 16.6902   1
   1 -10   2 35.3474 6.64318  -2
   1 -10   2 35.3474 6.64318   1
   1 -10   2 16.2427 1.47122   2
   1 -10   2 16.1522 1.59913   1
   2 -10   2 18.7580 1.57183   1
   2 -10   2 18.1479 1.53679   2
   2 -10   2 37.7121 6.81788  -2
   2 -10   2 37.7121 6.81788   1
   3 -10   2 12.8596 1.53498   2
   3 -10   2 13.7756 1.57071   1
   3 -10   2 6.15807 13.8037  -2
   3 -10   2 6.15807 13.8037   1
   4 -10   2 689.221 11.0592   1
   4 -10   2 765.040 12.0573   2
   4 -10   2 1526.53 37.4669  -2
   4 -10   2 1526.53 37.4669   1
   5 -10   2 510.878 9.50434   2
   5 -10   2 960.304 30.7532  -2
   5 -10   2 960.304 30.7532   1
   5 -10   2 449.090 8.01975   1
   6 -10   2 182.474 5.74412   2
   6 -10   2 174.888 5.69908   1
   6 -10   2 354.144 16.9389  -2
   6 -10   2 354.144 16.9389   1
   7 -10   2 42.3124 3.79200   1
   7 -10   2 52.9120 3.93068   2
   7 -10   2 85.3044 24.8656  -2
   7 -10   2 85.3044 24.8656   1
   8 -10   2 5.92726 3.47330   1
   8 -10   2 29.0716 24.8516  -2
   8 -10   2 29.0716 24.8516   1
   8 -10   2 -2.0514 3.36689   2
   9 -10   2 109.508 5.58703   2
   9 -10   2 94.6756 5.36165   1
   9 -10   2 182.088 31.4388  -2
   9 -10   2 182.088 31.4388   1
  10 -10   2 124.245 7.08148   1
  10 -10   2 142.306 7.32829   2
  10 -10   2 298.141 37.5208  -2
  10 -10   2 298.141 37.5208   1
  11 -10   2 83.7011 8.77417   2
  11 -10   2 64.4229 8.13955   1
  11 -10   2 118.979 37.4453  -2
  11 -10   2 118.979 37.4453   1
 -11  -9   2 70.9429 7.06294   2
 -11  -9   2 67.5291 6.38198   1
 -10  -9   2 86.5112 6.39303   2
 -10  -9   2 77.8418 7.07620   1
  -9  -9   2 40.8600 4.74282   1
  -9  -9   2 45.2250 4.91887   2
  -8  -9   2 15.3603 2.64085   1
  -8  -9   2 14.1120 3.05683   2
  -7  -9   2 83.9684 3.29239   2
  -7  -9   2 82.4922 3.30477   1
  -6  -9   2 84.2811 2.48238   1
  -6  -9   2 87.9755 2.69663   2
  -5  -9   2 32.6613 1.68403   1
  -5  -9   2 34.4396 1.59072   2
  -4  -9   2 377.788 5.73499   2
  -4  -9   2 346.349 5.63637   1
  -3  -9   2 89.9303 2.37268   1
  -3  -9   2 85.4650 2.37527   2
  -3  -9   2 114.634 11.3891  -2
  -3  -9   2 114.634 11.3891   1
  -2  -9   2 14.4113 1.38280   1
  -2  -9   2 16.6799 1.36985   2
  -2  -9   2 32.5376 12.5217  -2
  -2  -9   2 32.5376 12.5217   1
  -1  -9   2 97.3517 2.28448   1
  -1  -9   2 104.835 2.53141   2
  -1  -9   2 206.495 10.6443  -2
  -1  -9   2 206.495 10.6443   1
   0  -9   2 222.225 4.39778   1
   0  -9   2 253.627 4.81474   2
   0  -9   2 458.625 13.6044  -2
   0  -9   2 458.625 13.6044   1
   1  -9   2 1145.02 25.6927  -2
   1  -9   2 1145.02 25.6927   1
   1  -9   2 594.855 9.67172   2
   1  -9   2 531.718 8.79844   1
   2  -9   2 249.197 9.81023  -2
   2  -9   2 249.197 9.81023   1
   2  -9   2 119.180 3.04189   1
   2  -9   2 131.799 3.14986   2
   3  -9   2 4.87197 1.67814   1
   3  -9   2 6.74311 1.65643   2
   3  -9   2 14.8560 5.02763  -2
   3  -9   2 14.8560 5.02763   1
   4  -9   2 6.69200 6.59191  -2
   4  -9   2 6.69200 6.59191   1
   4  -9   2 2.30946 1.60207   1
   4  -9   2 2.89043 1.60391   2
   5  -9   2 98.8067 3.20920   1
   5  -9   2 103.779 3.11725   2
   5  -9   2 212.790 12.4200  -2
   5  -9   2 212.790 12.4200   1
   6  -9   2 54.6441 3.17502   1
   6  -9   2 126.830 21.6048  -2
   6  -9   2 126.830 21.6048   1
   6  -9   2 54.6097 3.17528   2
   7  -9   2 148.361 4.88553   1
   7  -9   2 161.370 5.13472   2
   7  -9   2 318.042 27.3214  -2
   7  -9   2 318.042 27.3214   1
   8  -9   2 -4.8556 3.17982   2
   8  -9   2 1.33653 3.24032   1
   8  -9   2 17.8581 26.5967  -2
   8  -9   2 17.8581 26.5967   1
   9  -9   2 168.107 6.35445   1
   9  -9   2 173.075 6.48410   2
   9  -9   2 349.953 34.7333  -2
   9  -9   2 349.953 34.7333   1
  10  -9   2 59.1632 5.55584   2
  10  -9   2 49.9343 5.36769   1
  10  -9   2 124.781 33.5027  -2
  10  -9   2 124.781 33.5027   1
  11  -9   2 38.3284 7.41166   1
  11  -9   2 34.9068 7.42156   2
 -12  -8   2 3.21399 6.57908   1
 -12  -8   2 0.09409 7.95116   2
 -11  -8   2 21.6989 6.22917   1
 -11  -8   2 23.7943 7.87254   2
 -10  -8   2 0.58394 5.07771   1
 -10  -8   2 10.0386 5.46827   2
  -9  -8   2 12.0108 3.82133   1
  -9  -8   2 12.4256 5.06507   2
  -8  -8   2 86.7536 3.70828   2
  -8  -8   2 82.3671 3.39511   1
  -7  -8   2 204.180 5.11298   1
  -7  -8   2 212.511 4.94464   2
  -6  -8   2 62.9089 2.06452   1
  -6  -8   2 66.1038 2.24710   2
  -5  -8   2 26.0017 1.49740   1
  -5  -8   2 21.9750 1.32933   2
  -4  -8   2 203.817 3.81349   1
  -4  -8   2 225.908 3.89196   2
  -4  -8   2 454.285 21.6866  -2
  -4  -8   2 454.285 21.6866   1
  -3  -8   2 568.323 8.27643   2
  -3  -8   2 523.679 7.71634   1
  -3  -8   2 851.526 38.4603  -2
  -3  -8   2 851.526 38.4603   1
  -2  -8   2 792.398 11.2843   2
  -2  -8   2 729.975 10.4784   1
  -2  -8   2 1529.61 65.5986  -2
  -2  -8   2 1529.61 65.5986   1
  -1  -8   2 547.976 7.89228   1
  -1  -8   2 579.488 8.81954   2
  -1  -8   2 1081.23 27.4220  -2
  -1  -8   2 1081.23 27.4220   1
   0  -8   2 -1.2890 5.15655  -2
   0  -8   2 -1.2890 5.15655   1
   0  -8   2 0.09569 1.16417   2
   0  -8   2 0.20009 1.20251   1
   1  -8   2 8.18513 1.40674   1
   1  -8   2 6.03334 1.35974   2
   1  -8   2 17.1000 5.39723  -2
   1  -8   2 17.1000 5.39723   1
   2  -8   2 767.659 17.2367  -2
   2  -8   2 767.659 17.2367   1
   2  -8   2 353.005 6.38950   1
   2  -8   2 389.469 6.83646   2
   3  -8   2 102.646 3.26892   2
   3  -8   2 205.709 6.44713  -2
   3  -8   2 205.709 6.44713   1
   3  -8   2 95.3449 3.12426   1
   4  -8   2 2.93461 1.34771   1
   4  -8   2 -0.2454 1.32869   2
   4  -8   2 6.79578 8.31484  -2
   4  -8   2 6.79578 8.31484   1
   5  -8   2 114.033 2.65493   1
   5  -8   2 127.675 2.85157   2
   5  -8   2 232.287 20.0022  -2
   5  -8   2 232.287 20.0022   1
   6  -8   2 184.410 5.14217   1
   6  -8   2 189.558 5.23047   2
   6  -8   2 369.293 26.9104  -2
   6  -8   2 369.293 26.9104   1
   7  -8   2 47.4144 3.22762   2
   7  -8   2 42.2427 3.08683   1
   7  -8   2 89.5109 21.5288  -2
   7  -8   2 89.5109 21.5288   1
   8  -8   2 71.8444 4.39672   2
   8  -8   2 58.2879 4.08346   1
   8  -8   2 135.486 26.5583  -2
   8  -8   2 135.486 26.5583   1
   9  -8   2 7.10095 3.57563   2
   9  -8   2 1.08412 3.76871   1
   9  -8   2 28.0763 27.9182  -2
   9  -8   2 28.0763 27.9182   1
  10  -8   2 150.472 7.10427   2
  10  -8   2 120.183 7.21578   1
  11  -8   2 175.481 10.3464   2
  11  -8   2 160.198 10.1844   1
  12  -8   2 99.0794 9.33410   1
  12  -8   2 93.5445 9.39460   2
 -12  -7   2 88.1945 8.58835   1
 -12  -7   2 74.3638 10.7319   2
 -11  -7   2 103.511 10.1971   1
 -11  -7   2 97.9220 8.18203   2
 -10  -7   2 48.4233 6.16682   1
 -10  -7   2 50.1828 6.60235   2
  -9  -7   2 51.3497 5.58416   1
  -9  -7   2 56.0621 6.01473   2
  -8  -7   2 52.3109 3.05780   2
  -8  -7   2 45.5068 3.08181   1
  -8  -7   2 100.949 21.2510  -2
  -8  -7   2 100.949 21.2510   1
  -7  -7   2 300.019 23.1545  -2
  -7  -7   2 300.019 23.1545   1
  -7  -7   2 167.423 4.75616   2
  -7  -7   2 154.192 4.57880   1
  -6  -7   2 150.146 4.27038   2
  -6  -7   2 135.088 2.81427   1
  -6  -7   2 277.641 20.5494  -2
  -6  -7   2 277.641 20.5494   1
  -5  -7   2 40.8690 1.52842   2
  -5  -7   2 38.7277 1.66865   1
  -5  -7   2 87.3483 13.1651  -2
  -5  -7   2 87.3483 13.1651   1
  -4  -7   2 2.96655 1.09424   1
  -4  -7   2 0.92050 1.05668   2
  -4  -7   2 0.32404 6.17921  -2
  -4  -7   2 0.32404 6.17921   1
  -3  -7   2 81.9596 2.16180   2
  -3  -7   2 81.3714 2.14994   1
  -3  -7   2 170.122 10.7169  -2
  -3  -7   2 170.122 10.7169   1
  -2  -7   2 14.8420 1.42288   2
  -2  -7   2 13.0498 1.38028   1
  -2  -7   2 29.1613 4.87319  -2
  -2  -7   2 29.1613 4.87319   1
  -1  -7   2 6.43469 1.42847   2
  -1  -7   2 4.24675 1.43066   1
  -1  -7   2 12.3293 3.84175  -2
  -1  -7   2 12.3293 3.84175   1
   0  -7   2 195.721 3.83712   1
   0  -7   2 211.877 4.01727   2
   0  -7   2 411.338 11.9767  -2
   0  -7   2 411.338 11.9767   1
   1  -7   2 102.576 2.64654   2
   1  -7   2 97.0196 2.52242   1
   1  -7   2 192.155 7.66100  -2
   1  -7   2 192.155 7.66100   1
   2  -7   2 1737.17 30.1266  -2
   2  -7   2 1737.17 30.1266   1
   2  -7   2 858.046 14.3888   2
   2  -7   2 796.416 13.4525   1
   3  -7   2 2.87214 1.38983   1
   3  -7   2 6.14776 1.40358   2
   3  -7   2 0.30011 4.04630  -2
   3  -7   2 0.30011 4.04630   1
   4  -7   2 -0.5378 1.20507   1
   4  -7   2 -4.0747 5.77810  -2
   4  -7   2 -4.0747 5.77810   1
   4  -7   2 4.19162 1.26048   2
   5  -7   2 -0.2668 1.04912   1
   5  -7   2 -0.0977 1.09006   2
   5  -7   2 -7.6338 13.2332  -2
   5  -7   2 -7.6338 13.2332   1
   6  -7   2 158.284 4.60136   2
   6  -7   2 145.918 4.66199   1
   6  -7   2 273.455 22.4325  -2
   6  -7   2 273.455 22.4325   1
   7  -7   2 206.591 5.64110   2
   7  -7   2 189.873 5.78755   1
   7  -7   2 362.382 28.9102  -2
   7  -7   2 362.382 28.9102   1
   8  -7   2 142.279 5.88012   2
   8  -7   2 147.197 6.04796   1
   8  -7   2 269.313 28.4100  -2
   8  -7   2 269.313 28.4100   1
   9  -7   2 10.4614 3.89971   2
   9  -7   2 17.7141 3.97608   1
   9  -7   2 3.78333 27.1067  -2
   9  -7   2 3.78333 27.1067   1
  10  -7   2 12.2283 4.96460   1
  10  -7   2 14.3366 4.97462   2
  11  -7   2 20.4846 6.78261   2
  11  -7   2 22.0654 6.81791   1
  12  -7   2 23.2470 7.55927   1
  12  -7   2 22.4122 7.54722   2
  12  -6   1 186.966 39.0166  -2
  12  -7   2 186.966 39.0166   1
 -12  -6   2 -1.8069 7.88423   1
 -12  -6   2 -4.3380 6.54398   2
 -11  -6   2 6.00867 5.09047   2
 -11  -6   2 7.12558 5.78442   1
 -10  -6   2 50.6381 5.46379   2
 -10  -6   2 55.2395 6.26933   1
  -9  -6   2 39.6457 4.77375   2
  -9  -6   2 45.7660 5.43079   1
  -8  -6   2 39.6455 3.10282   1
  -8  -6   2 41.1874 2.74241   2
  -7  -6   2 7.23531 1.82382   1
  -7  -6   2 6.12240 1.65739   2
  -6  -6   2 34.1918 1.97910   2
  -6  -6   2 31.8553 1.67210   1
  -5  -6   2 365.165 6.12290   1
  -5  -6   2 396.588 6.48089   2
  -5  -6   2 736.281 34.4754  -2
  -5  -6   2 736.281 34.4754   1
  -4  -6   2 51.4301 2.03770   2
  -4  -6   2 49.5695 2.10888   1
  -4  -6   2 96.4333 5.99497  -2
  -4  -6   2 96.4333 5.99497   1
  -3  -6   2 8.15003 1.16947   2
  -3  -6   2 7.99235 1.19601   1
  -3  -6   2 14.1497 3.99561  -2
  -3  -6   2 14.1497 3.99561   1
  -2  -6   2 9.34221 1.08330   2
  -2  -6   2 9.91640 1.16185   1
  -2  -6   2 24.3723 3.71159  -2
  -2  -6   2 24.3723 3.71159   1
  -1  -6   2 287.613 6.81199  -2
  -1  -6   2 287.613 6.81199   1
  -1  -6   2 148.017 3.87932   2
  -1  -6   2 138.333 3.72122   1
   0  -6   2 2.56703 0.95656   2
   0  -6   2 2.75000 0.98099   1
   0  -6   2 11.6652 4.29750  -2
   0  -6   2 11.6652 4.29750   1
   1  -6   2 5.53825 1.07568   2
   1  -6   2 3.65741 1.16707   1
   1  -6   2 19.1760 3.99827  -2
   1  -6   2 19.1760 3.99827   1
   2  -6   2 297.206 5.71297   2
   2  -6   2 598.158 11.2735  -2
   2  -6   2 598.158 11.2735   1
   2  -6   2 284.829 5.56570   1
   3  -6   2 1683.71 31.8840  -2
   3  -6   2 1683.71 31.8840   1
   3  -6   2 801.453 12.6951   1
   3  -6   2 864.905 13.6247   2
   4  -6   2 753.686 11.3538   2
   4  -6   2 1507.76 32.4100  -2
   4  -6   2 1507.76 32.4100   1
   4  -6   2 671.763 10.2692   1
   5  -6   2 310.740 5.73370   1
   5  -6   2 347.930 4.92744   2
   5  -6   2 679.309 24.1159  -2
   5  -6   2 679.309 24.1159   1
   6  -6   2 0.44053 2.02351   1
   6  -6   2 1.16079 2.02429   2
   6  -6   2 -14.961 15.2477  -2
   6  -6   2 -14.961 15.2477   1
   7  -6   2 21.3580 2.65901   1
   7  -6   2 22.5233 2.73861   2
   7  -6   2 25.8833 19.2880  -2
   7  -6   2 25.8833 19.2880   1
   8  -6   2 140.363 5.76787   2
   8  -6   2 134.097 5.54392   1
   8  -6   2 285.751 26.9613  -2
   8  -6   2 285.751 26.9613   1
   9  -6   2 187.324 6.45913   1
   9  -6   2 216.932 7.71139   2
   9  -6   2 442.460 35.8608  -2
   9  -6   2 442.460 35.8608   1
  10  -6   2 7.17239 4.22311   2
  10  -6   2 12.0578 4.88341   1
  11  -6   2 93.9547 8.22705   1
  11  -6   2 107.524 8.58725   2
  11  -5   1 258.278 38.0911  -2
  11  -6   2 258.278 38.0911   1
  12  -6   2 50.6345 8.02045   2
  12  -5   1 116.384 38.0950  -2
  12  -6   2 116.384 38.0950   1
  12  -6   2 40.4092 7.53941   1
 -12  -5   2 47.9075 7.56275   2
 -12  -5   2 38.7796 7.10229   1
 -11  -5   2 7.56409 5.05680   2
 -11  -5   2 -1.8676 4.73058   1
 -10  -5   2 3.57766 4.34098   1
 -10  -5   2 2.09500 4.48861   2
  -9  -5   2 3.69486 2.00011   1
  -9  -5   2 2.31389 3.86221   2
  -8  -5   2 63.8999 2.83265   1
  -8  -5   2 61.9835 2.81424   2
  -7  -5   2 57.2198 2.24328   2
  -7  -5   2 58.3853 2.23730   1
  -6  -5   2 414.087 6.48229   1
  -6  -5   2 464.577 7.14325   2
  -5  -5   2 480.531 7.16555   2
  -5  -5   2 424.823 6.84400   1
  -4  -5   2 155.207 3.23106   1
  -4  -5   2 313.083 16.9015  -2
  -4  -5   2 313.083 16.9015   1
  -4  -5   2 174.730 3.65319   2
  -3  -5   2 28.8817 1.42852   2
  -3  -5   2 27.2870 1.49079   1
  -3  -5   2 54.3385 4.85798  -2
  -3  -5   2 54.3385 4.85798   1
  -2  -5   2 52.8358 1.50691   1
  -2  -5   2 49.4923 1.43612   2
  -2  -5   2 114.664 5.88653  -2
  -2  -5   2 114.664 5.88653   1
  -1  -5   2 169.566 3.44498   1
  -1  -5   2 180.215 3.59427   2
  -1  -5   2 345.712 9.70175  -2
  -1  -5   2 345.712 9.70175   1
   0  -5   2 927.801 13.8603   1
   0  -5   2 1964.10 37.3935  -2
   0  -5   2 1964.10 37.3935   1
   0  -5   2 1017.64 15.1340   2
   1  -5   2 861.305 13.1926   1
   1  -5   2 918.627 14.0021   2
   1  -5   2 1878.74 40.4959  -2
   1  -5   2 1878.74 40.4959   1
   2  -5   2 40.3509 3.20601  -2
   2  -5   2 40.3509 3.20601   1
   2  -5   2 19.4088 1.39472   1
   2  -5   2 23.8532 1.44343   2
   3  -5   2 38.5043 1.66533   1
   3  -5   2 40.0259 1.70625   2
   3  -5   2 75.2215 4.17138  -2
   3  -5   2 75.2215 4.17138   1
   4  -5   2 159.311 2.97361   2
   4  -5   2 140.943 3.01894   1
   4  -5   2 298.938 10.2526  -2
   4  -5   2 298.938 10.2526   1
   5  -5   2 206.636 4.32457   2
   5  -5   2 184.052 3.45283   1
   5  -5   2 388.400 15.7613  -2
   5  -5   2 388.400 15.7613   1
   6  -5   2 37.9941 2.16348   1
   6  -5   2 39.1944 2.20257   2
   6  -5   2 83.0055 16.3705  -2
   6  -5   2 83.0055 16.3705   1
   7  -5   2 8.78623 2.37186   1
   7  -5   2 10.8283 2.38702   2
   7  -5   2 4.24895 19.4697  -2
   7  -5   2 4.24895 19.4697   1
   8  -5   2 206.835 7.03378   1
   8  -5   2 213.239 6.58366   2
   8  -5   2 437.659 30.9338  -2
   8  -5   2 437.659 30.9338   1
   9  -5   2 39.7423 4.35633   1
   9  -5   2 41.5896 4.28635   2
   9  -5   2 55.0672 26.9261  -2
   9  -5   2 55.0672 26.9261   1
  10  -5   2 16.2345 3.76178   1
  10  -5   2 20.7837 4.30300   2
  11  -5   2 4.90969 5.16271   2
  11  -4   1 6.49608 33.5056  -2
  11  -5   2 6.49608 33.5056   1
  11  -5   2 10.9509 5.19795   1
  12  -5   2 -0.7746 6.66705   2
  12  -5   2 12.1328 8.67442   1
  12  -4   1 99.6938 37.9768  -2
  12  -5   2 99.6938 37.9768   1
 -12  -4   2 10.0855 6.54490   2
 -12  -4   2 7.20255 5.63104   1
 -11  -4   2 88.8509 6.71556   1
 -11  -4   2 105.663 7.24553   2
 -10  -4   2 80.2885 6.01970   1
 -10  -4   2 73.3275 5.93570   2
  -9  -4   2 75.9897 5.60849   2
  -9  -4   2 80.5107 5.32128   1
  -8  -4   2 325.103 7.34062   2
  -8  -4   2 283.394 6.57834   1
  -7  -4   2 80.1161 3.16300   1
  -7  -4   2 89.4935 2.84034   2
  -7  -4   2 154.016 18.1945  -2
  -7  -4   2 154.016 18.1945   1
  -6  -4   2 71.1578 2.23533   2
  -6  -4   2 63.5137 2.11389   1
  -6  -4   2 146.518 15.2625  -2
  -6  -4   2 146.518 15.2625   1
  -5  -4   2 182.747 3.58952   2
  -5  -4   2 169.155 3.43086   1
  -5  -4   2 365.347 20.5257  -2
  -5  -4   2 365.347 20.5257   1
  -4  -4   2 532.010 8.65947   1
  -4  -4   2 591.849 8.83160   2
  -4  -4   2 1101.86 48.1730  -2
  -4  -4   2 1101.86 48.1730   1
  -3  -4   2 575.035 9.14404   1
  -3  -4   2 1164.72 35.4565  -2
  -3  -4   2 1164.72 35.4565   1
  -3  -4   2 636.234 10.7610   2
  -2  -4   2 275.745 4.20653   2
  -2  -4   2 257.361 3.98163   1
  -2  -4   2 523.162 16.5022  -2
  -2  -4   2 523.162 16.5022   1
  -1  -4   2 213.431 3.95242   2
  -1  -4   2 409.078 13.7264  -2
  -1  -4   2 409.078 13.7264   1
  -1  -4   2 187.046 3.55313   1
   0  -4   2 104.076 3.60157  -2
   0  -4   2 104.076 3.60157   1
   0  -4   2 52.4408 1.59363   1
   0  -4   2 53.8892 1.60636   2
   1  -4   2 179.505 4.85099  -2
   1  -4   2 179.505 4.85099   1
   1  -4   2 95.1473 2.49670   2
   1  -4   2 88.9303 2.40319   1
   2  -4   2 650.716 9.47297   2
   2  -4   2 620.694 9.57602   1
   2  -4   2 1252.18 24.1392  -2
   2  -4   2 1252.18 24.1392   1
   3  -4   2 6.27724 0.89185   1
   3  -4   2 6.99459 3.87088  -2
   3  -4   2 6.99459 3.87088   1
   3  -4   2 5.67515 0.97229   2
   4  -4   2 173.828 3.52879   1
   4  -4   2 202.009 4.56558   2
   4  -4   2 367.993 9.68279  -2
   4  -4   2 367.993 9.68279   1
   5  -4   2 221.437 4.38103   2
   5  -4   2 194.836 3.74055   1
   5  -4   2 409.075 16.0295  -2
   5  -4   2 409.075 16.0295   1
   6  -4   2 18.7087 1.69309   2
   6  -4   2 16.5596 1.47650   1
   6  -4   2 36.4192 15.0263  -2
   6  -4   2 36.4192 15.0263   1
   7  -4   2 213.835 5.01508   2
   7  -4   2 192.791 4.98715   1
   7  -4   2 387.844 27.3441  -2
   7  -4   2 387.844 27.3441   1
   8  -4   2 221.447 7.15019   2
   8  -4   2 202.541 6.78312   1
   8  -4   2 342.590 29.3699  -2
   8  -4   2 342.590 29.3699   1
   9  -4   2 91.1393 4.59175   2
   9  -4   2 89.2069 5.05662   1
  10  -4   2 150.022 6.07344   1
  10  -4   2 154.608 6.74501   2
  11  -4   2 67.3684 6.38152   2
  11  -4   2 77.4368 5.86097   1
  11  -3   1 114.297 32.2836  -2
  11  -4   2 114.297 32.2836   1
  12  -4   2 1.64307 7.94674   2
  12  -4   2 8.50307 8.50323   1
  12  -3   1 34.7955 36.9907  -2
  12  -4   2 34.7955 36.9907   1
 -12  -3   2 230.653 12.0736   1
 -12  -3   2 226.225 11.8003   2
 -12  -4   3 241.183 33.3719  -2
 -12  -3   2 241.183 33.3719   1
 -11  -3   2 79.1561 6.55310   1
 -11  -3   2 90.9713 6.16685   2
 -10  -3   2 45.9480 5.24530   1
 -10  -3   2 39.7425 5.12994   2
  -9  -3   2 41.1950 4.83816   2
  -9  -3   2 45.1949 4.76728   1
  -8  -3   2 135.077 5.19097   1
  -8  -3   2 304.361 25.5962  -2
  -8  -3   2 304.361 25.5962   1
  -8  -3   2 145.315 5.50564   2
  -7  -3   2 211.214 4.97040   2
  -7  -3   2 191.921 5.30422   1
  -7  -3   2 397.539 26.0367  -2
  -7  -3   2 397.539 26.0367   1
  -6  -3   2 128.645 3.22975   2
  -6  -3   2 126.193 3.42981   1
  -6  -3   2 274.320 19.0076  -2
  -6  -3   2 274.320 19.0076   1
  -5  -3   2 -1.4510 1.00383   1
  -5  -3   2 0.16558 1.01657   2
  -5  -3   2 -16.244 10.6830  -2
  -5  -3   2 -16.244 10.6830   1
  -4  -3   2 58.7499 1.77381   2
  -4  -3   2 54.6738 1.73138   1
  -4  -3   2 111.979 10.7990  -2
  -4  -3   2 111.979 10.7990   1
  -3  -3   2 0.74553 0.87086   2
  -3  -3   2 0.34642 0.98064   1
  -3  -3   2 10.2313 7.12211  -2
  -3  -3   2 10.2313 7.12211   1
  -2  -3   2 130.136 5.55353  -2
  -2  -3   2 130.136 5.55353   1
  -2  -3   2 64.7604 1.50569   2
  -2  -3   2 63.2869 1.50958   1
  -1  -3   2 1664.43 23.2285   2
  -1  -3   2 1539.82 25.0602   1
  -1  -3   2 3369.43 101.948  -2
  -1  -3   2 3369.43 101.948   1
   0  -3   2 204.124 3.07135   1
   0  -3   2 223.868 3.30737   2
   0  -3   2 440.615 14.5999  -2
   0  -3   2 440.615 14.5999   1
   1  -3   2 266.630 4.12741   2
   1  -3   2 249.263 4.20953   1
   1  -3   2 530.421 9.06790  -2
   1  -3   2 530.421 9.06790   1
   2  -3   2 150.656 2.76240   1
   2  -3   2 317.729 6.32556  -2
   2  -3   2 317.729 6.32556   1
   2  -3   2 159.015 2.87311   2
   3  -3   2 69.6453 1.56610   1
   3  -3   2 72.1862 1.64043   2
   3  -3   2 137.879 5.91601  -2
   3  -3   2 137.879 5.91601   1
   4  -3   2 336.072 4.88455   2
   4  -3   2 306.813 4.86277   1
   4  -3   2 638.091 21.4527  -2
   4  -3   2 638.091 21.4527   1
   5  -3   2 1302.03 18.6585   2
   5  -3   2 1129.73 15.5083   1
   5  -3   2 2408.02 73.6071  -2
   5  -3   2 2408.02 73.6071   1
   6  -3   2 362.726 5.28487   2
   6  -3   2 331.773 4.75458   1
   6  -3   2 640.561 33.0296  -2
   6  -3   2 640.561 33.0296   1
   7  -3   2 131.097 3.72346   1
   7  -3   2 254.910 23.3605  -2
   7  -3   2 254.910 23.3605   1
   7  -3   2 144.239 3.94526   2
   8  -3   2 35.7192 3.59599   1
   8  -3   2 41.6741 3.73090   2
   8  -3   2 74.3939 22.2774  -2
   8  -3   2 74.3939 22.2774   1
   9  -3   2 -3.4036 3.39867   1
   9  -3   2 -3.2322 2.94145   2
  10  -3   2 7.59781 3.53627   2
  10  -3   2 4.73335 3.40033   1
  11  -3   2 18.3308 5.19887   2
  11  -3   2 21.7843 4.66040   1
  11  -2   1 105.010 31.5317  -2
  11  -3   2 105.010 31.5317   1
  12  -2   1 200.979 33.1046  -2
  12  -3   2 200.979 33.1046   1
  12  -3   2 -3.5169 6.31950   2
  12  -3   2 7.85946 7.81367   1
 -12  -2   2 6.82648 5.90042   2
 -12  -2   2 11.2521 4.08021   1
 -12  -3   3 29.2509 31.0931  -2
 -12  -2   2 29.2509 31.0931   1
 -11  -2   2 157.868 5.96323   2
 -11  -2   2 142.037 5.58386   1
 -10  -2   2 110.545 4.77257   1
 -10  -2   2 117.789 4.76869   2
  -9  -2   2 12.6262 4.07634   2
  -9  -2   2 11.7630 4.04429   1
  -8  -2   2 70.1202 5.40405   2
  -8  -2   2 64.0882 5.38781   1
  -8  -2   2 149.669 21.7603  -2
  -8  -2   2 149.669 21.7603   1
  -7  -2   2 21.7017 2.00196   1
  -7  -2   2 28.3797 1.94996   2
  -7  -2   2 45.0276 17.1910  -2
  -7  -2   2 45.0276 17.1910   1
  -6  -2   2 168.231 4.09910   2
  -6  -2   2 312.894 13.8135  -2
  -6  -2   2 312.894 13.8135   1
  -6  -2   2 150.808 3.82523   1
  -5  -2   2 149.413 3.59884   1
  -5  -2   2 321.847 12.8680  -2
  -5  -2   2 321.847 12.8680   1
  -5  -2   2 169.263 3.89658   2
  -4  -2   2 1.89779 1.02324   1
  -4  -2   2 2.15870 0.96228   2
  -4  -2   2 2.71396 6.13658  -2
  -4  -2   2 2.71396 6.13658   1
  -3  -2   2 601.516 9.50006   1
  -3  -2   2 672.189 9.68964   2
  -3  -2   2 1215.80 29.9776  -2
  -3  -2   2 1215.80 29.9776   1
  -2  -2   2 921.427 15.2111   2
  -2  -2   2 829.349 13.8333   1
  -2  -2   2 1691.64 35.7865  -2
  -2  -2   2 1691.64 35.7865   1
  -1  -2   2 9.63242 0.85523   1
  -1  -2   2 12.5990 0.89646   2
  -1  -2   2 8.41720 2.10100  -2
  -1  -2   2 8.41720 2.10100   1
   0  -2   2 4.34834 0.39146   1
   0  -2   2 5.59986 0.65567   2
   0  -2   2 9.12111 2.82718  -2
   0  -2   2 9.12111 2.82718   1
   1  -2   2 20.6149 0.95880   2
   1  -2   2 20.2967 0.94036   1
   1  -2   2 17.8167 1.88020  -2
   1  -2   2 17.8167 1.88020   1
   2  -2   2 557.536 7.22954   2
   2  -2   2 517.520 7.11645   1
   2  -2   2 1038.64 22.4269  -2
   2  -2   2 1038.64 22.4269   1
   3  -2   2 272.007 4.51288   2
   3  -2   2 241.606 3.96049   1
   3  -2   2 503.426 16.8301  -2
   3  -2   2 503.426 16.8301   1
   4  -2   2 18.5108 1.18433   2
   4  -2   2 17.4110 1.14715   1
   4  -2   2 25.7422 9.45195  -2
   4  -2   2 25.7422 9.45195   1
   5  -2   2 241.282 3.28164   1
   5  -2   2 499.118 17.8359  -2
   5  -2   2 499.118 17.8359   1
   5  -2   2 267.056 4.20002   2
   6  -2   2 60.7640 1.41311   1
   6  -2   2 66.8995 1.61531   2
   6  -2   2 104.439 16.3499  -2
   6  -2   2 104.439 16.3499   1
   7  -2   2 37.1366 2.27649   1
   7  -2   2 78.5071 9.03467  -2
   7  -2   2 78.5071 9.03467   1
   7  -2   2 45.7883 2.38989   2
   8  -2   2 23.6862 3.20795   2
   8  -2   2 16.5506 3.15549   1
   8  -2   2 60.1380 21.7507  -2
   8  -2   2 60.1380 21.7507   1
   9  -2   2 22.4099 3.61812   1
   9  -2   2 26.1703 3.35994   2
  10  -2   2 19.7617 4.18372   1
  10  -2   2 20.1799 3.66643   2
  11  -2   2 47.9720 5.03326   2
  11  -2   2 35.8360 5.49331   1
  11  -1   1 106.944 33.2675  -2
  11  -2   2 106.944 33.2675   1
  12  -2   2 -0.4559 7.59139   2
  12  -1   1 15.2584 29.8669  -2
  12  -2   2 15.2584 29.8669   1
  12  -2   2 -2.3550 6.25265   1
  13  -2   2 5.68013 7.66600   2
  13  -1   1 97.8780 18.0375  -2
  13  -2   2 97.8780 18.0375   1
 -12  -1   2 8.07360 5.71340   1
 -12  -1   2 16.5895 6.89215   2
 -11  -1   2 83.5318 4.67445   1
 -11  -1   2 89.1152 4.73628   2
 -10  -1   2 4.29812 2.72462   2
 -10  -1   2 3.46075 2.75695   1
  -9  -1   2 49.8823 3.07952   1
  -9  -1   2 55.0380 3.21124   2
  -9  -1   2 98.6488 24.4119  -2
  -9  -1   2 98.6488 24.4119   1
  -8  -1   2 0.45236 3.08421   1
  -8  -1   2 5.52963 3.04827   2
  -8  -1   2 -8.8704 19.4259  -2
  -8  -1   2 -8.8704 19.4259   1
  -7  -1   2 546.857 10.4417   1
  -7  -1   2 613.213 11.4673   2
  -7  -1   2 1057.97 50.2623  -2
  -7  -1   2 1057.97 50.2623   1
  -6  -1   2 1004.35 16.9511   2
  -6  -1   2 1866.98 56.6544  -2
  -6  -1   2 1866.98 56.6544   1
  -6  -1   2 935.899 17.7469   1
  -5  -1   2 430.620 7.99969   1
  -5  -1   2 476.777 7.94006   2
  -5  -1   2 867.806 27.7289  -2
  -5  -1   2 867.806 27.7289   1
  -4  -1   2 2.23489 1.01676   1
  -4  -1   2 1.58100 0.90043   2
  -4  -1   2 -0.8288 6.39147  -2
  -4  -1   2 -0.8288 6.39147   1
  -3  -1   2 64.5383 1.98398   2
  -3  -1   2 61.0342 1.63822   1
  -3  -1   2 133.725 7.26355  -2
  -3  -1   2 133.725 7.26355   1
  -2  -1   2 1958.73 27.2703   2
  -2  -1   2 3780.83 90.9447  -2
  -2  -1   2 3780.83 90.9447   1
  -2  -1   2 1807.23 25.2062   1
  -1  -1   2 46.3844 1.90620   2
  -1  -1   2 53.3431 1.39108   1
   1  -1   2 0.20332 0.31425   1
   1  -1   2 0.26828 0.30622   2
   1  -1   2 -1.2034 1.56222  -2
   1  -1   2 -1.2034 1.56222   1
   2  -1   2 227.694 3.64977   2
   2  -1   2 205.402 3.56240   1
   2  -1   2 409.412 13.4461  -2
   2  -1   2 409.412 13.4461   1
   3  -1   2 67.5739 1.66206   2
   3  -1   2 66.1690 1.79609   1
   3  -1   2 117.658 6.46566  -2
   3  -1   2 117.658 6.46566   1
   4  -1   2 359.955 5.06311   1
   4  -1   2 743.126 23.8384  -2
   4  -1   2 743.126 23.8384   1
   4  -1   2 409.326 5.42821   2
   5  -1   2 174.538 2.81051   1
   5  -1   2 198.632 3.09758   2
   5  -1   2 385.323 11.5992  -2
   5  -1   2 385.323 11.5992   1
   6  -1   2 10.4841 0.92955   1
   6  -1   2 21.5968 13.2089  -2
   6  -1   2 21.5968 13.2089   1
   6  -1   2 12.2566 0.96119   2
   7  -1   2 264.436 4.63455   2
   7  -1   2 241.694 4.47664   1
   7  -1   2 490.304 18.3633  -2
   7  -1   2 490.304 18.3633   1
   8  -1   2 254.187 6.75338   2
   8  -1   2 226.150 6.05432   1
   8  -1   2 456.941 31.8801  -2
   8  -1   2 456.941 31.8801   1
   9  -1   2 35.2282 3.80810   1
   9  -1   2 40.6232 3.41781   2
  10  -1   2 50.8193 4.07771   2
  10  -1   2 52.2936 4.79237   1
  11  -1   2 63.9426 5.93876   1
  11  -1   2 62.1059 5.37829   2
  11   0   1 103.971 27.7260  -2
  11  -1   2 103.971 27.7260   1
  12   0   1 167.204 35.1158  -2
  12  -1   2 167.204 35.1158   1
  12  -1   2 93.4714 8.54751   1
  12  -1   2 82.1005 10.0731   2
  13   0   1 102.164 18.1165  -2
  13  -1   2 102.164 18.1165   1
 -12   0   2 22.6662 7.05896   1
 -12   0   2 20.7861 7.20947   2
 -12  -1   3 53.9977 32.4229  -2
 -12   0   2 53.9977 32.4229   1
 -11   0   2 3.29335 4.83023   2
 -11   0   2 5.96069 3.34223   1
 -10   0   2 322.002 8.94948   2
 -10   0   2 300.809 7.43435   1
  -9   0   2 30.3667 2.96188   1
  -9   0   2 23.9440 2.69558   2
  -9   0   2 58.5102 24.4477  -2
  -9   0   2 58.5102 24.4477   1
  -8   0   2 319.771 8.68267   2
  -8   0   2 642.884 24.5691  -2
  -8   0   2 642.884 24.5691   1
  -8   0   2 315.305 8.55026   1
  -7   0   2 11.7942 1.28009   1
  -7   0   2 8.19161 1.60806   2
  -7   0   2 25.2843 10.3136  -2
  -7   0   2 25.2843 10.3136   1
  -6   0   2 98.7269 2.39648   2
  -6   0   2 93.2891 3.52219   1
  -6   0   2 176.119 11.1397  -2
  -6   0   2 176.119 11.1397   1
  -5   0   2 668.934 11.8546   1
  -5   0   2 744.040 11.8593   2
  -5   0   2 1381.78 42.3024  -2
  -5   0   2 1381.78 42.3024   1
  -4   0   2 588.875 8.84378   2
  -4   0   2 1110.36 34.2202  -2
  -4   0   2 1110.36 34.2202   1
  -4   0   2 534.714 8.83692   1
  -3   0   2 114.256 2.60944   2
  -3   0   2 106.202 2.46611   1
  -3   0   2 209.837 9.27389  -2
  -3   0   2 209.837 9.27389   1
  -2   0   2 2610.78 61.3947  -2
  -2   0   2 2610.78 61.3947   1
  -2   0   2 1208.81 16.9536   1
  -2   0   2 1353.36 18.9317   2
  -1   0   2 238.769 5.84169   1
   0   0   2 0.11678 0.35721   2
   0   0   2 -0.2056 0.35139   1
   0   0   2 -0.3819 0.69145  -2
   0   0   2 -0.3819 0.69145   1
   1   0   2 -0.5878 0.23777   2
   1   0   2 26.5741 2.66000   1
   1   0   2 25.1869 3.87032  -2
   1   0   2 25.1869 3.87032   1
   2   0   2 2.12748 0.72726   1
   2   0   2 2.05720 0.53163   2
   2   0   2 2.49648 3.55326  -2
   2   0   2 2.49648 3.55326   1
   3   0   2 496.588 6.93122   1
   3   0   2 1028.25 22.0763  -2
   3   0   2 1028.25 22.0763   1
   3   0   2 559.345 7.74579   2
   4   0   2 63.2115 3.92958  -2
   4   0   2 63.2115 3.92958   1
   4   0   2 31.7824 1.19348   1
   4   0   2 37.4074 1.27381   2
   5   0   2 41.9947 1.41123   2
   5   0   2 42.1067 1.40894   1
   5   0   2 72.9924 6.37643  -2
   5   0   2 72.9924 6.37643   1
   6   0   2 22.1000 1.15704   1
   6   0   2 23.4129 1.18103   2
   6   0   2 30.1567 14.6281  -2
   6   0   2 30.1567 14.6281   1
   7   0   2 240.610 4.20703   1
   7   0   2 266.187 4.13143   2
   7   0   2 473.210 28.7039  -2
   7   0   2 473.210 28.7039   1
   8   0   2 264.295 7.37043   2
   8   0   2 230.409 5.70439   1
   8   0   2 456.657 32.1881  -2
   8   0   2 456.657 32.1881   1
   9   0   2 574.651 11.6899   2
   9   0   2 510.064 10.3532   1
   9   0   2 1116.24 56.5378  -2
   9   0   2 1116.24 56.5378   1
  10   0   2 84.6463 5.97315   1
  10   0   2 94.2798 4.74110   2
  11   0   2 6.40674 4.52800   2
  11   0   2 3.17508 4.69717   1
  11   1   1 20.0478 29.6390  -2
  11   0   2 20.0478 29.6390   1
  12   0   2 -6.9840 5.97586   2
  12   0   2 -3.7097 6.23547   1
  12   1   1 25.6205 32.4092  -2
  12   0   2 25.6205 32.4092   1
  13   1   1 37.3180 17.1494  -2
  13   0   2 37.3180 17.1494   1
 -12   1   2 15.1274 6.92509   1
 -12   0   3 85.8546 32.0427  -2
 -12   1   2 85.8546 32.0427   1
 -12   1   2 18.9119 7.12463   2
 -11   1   2 0.71765 4.51638   1
 -11   1   2 5.50066 4.98586   2
 -10   1   2 0.03563 4.46008   2
 -10   1   2 5.23308 2.87496   1
 -10   0   3 26.4823 25.8084  -2
 -10   1   2 26.4823 25.8084   1
  -9   1   2 542.860 23.3486  -2
  -9   1   2 542.860 23.3486   1
  -9   1   2 258.244 7.49684   1
  -9   1   2 272.465 7.84160   2
  -8   1   2 124.010 5.28025   1
  -8   1   2 124.090 4.85408   2
  -8   1   2 245.701 15.4795  -2
  -8   1   2 245.701 15.4795   1
  -7   1   2 217.151 5.96581   2
  -7   1   2 179.244 5.23486   1
  -7   1   2 429.086 18.2616  -2
  -7   1   2 429.086 18.2616   1
  -6   1   2 181.034 3.49554   1
  -6   1   2 410.275 25.2621  -2
  -6   1   2 410.275 25.2621   1
  -6   1   2 200.204 3.71283   2
  -5   1   2 1757.22 53.2723  -2
  -5   1   2 1757.22 53.2723   1
  -5   1   2 815.342 11.4494   1
  -5   1   2 918.032 12.7961   2
  -4   1   2 33.1849 1.33214   1
  -4   1   2 33.3089 1.37969   2
  -4   1   2 58.9490 4.13821  -2
  -4   1   2 58.9490 4.13821   1
  -3   1   2 406.848 10.7922  -2
  -3   1   2 406.848 10.7922   1
  -3   1   2 209.125 3.89015   2
  -3   1   2 184.996 3.54524   1
  -2   1   2 2006.83 32.2814   2
  -2   1   2 3923.06 91.5193  -2
  -2   1   2 3923.06 91.5193   1
  -2   1   2 1893.73 30.4852   1
  -1   1   2 167.225 6.67900  -2
  -1   1   2 167.225 6.67900   1
   1   1   2 67.2473 3.21548  -2
   1   1   2 67.2473 3.21548   1
   2   1   2 1101.41 16.0857   1
   2   1   2 1255.24 17.3186   2
   2   1   2 2314.20 55.8287  -2
   2   1   2 2314.20 55.8287   1
   3   1   2 44.6788 1.23365   2
   3   1   2 41.0517 1.21382   1
   3   1   2 83.4053 5.21207  -2
   3   1   2 83.4053 5.21207   1
   4   1   2 1852.63 26.9438   2
   4   1   2 1635.42 23.9841   1
   4   1   2 3395.66 101.883  -2
   4   1   2 3395.66 101.883   1
   5   1   2 1422.68 18.8901   1
   5   1   2 1588.39 21.0124   2
   5   1   2 2929.09 124.273  -2
   5   1   2 2929.09 124.273   1
   6   1   2 880.064 12.1894   2
   6   1   2 777.227 10.8804   1
   6   1   2 1664.68 73.4321  -2
   6   1   2 1664.68 73.4321   1
   7   1   2 65.9657 2.17985   1
   7   1   2 73.5663 2.31606   2
   7   1   2 111.531 19.2088  -2
   7   1   2 111.531 19.2088   1
   8   1   2 154.380 4.87133   2
   8   1   2 140.427 3.77897   1
   8   1   2 268.566 23.7098  -2
   8   1   2 268.566 23.7098   1
   9   1   2 32.6104 2.30893   2
   9   1   2 28.5088 3.74690   1
   9   1   2 102.709 21.7923  -2
   9   1   2 102.709 21.7923   1
  10   1   2 27.5570 3.55052   2
  10   1   2 210.513 36.4072  -2
  10   2   1 210.513 36.4072  -2
  10   1   2 210.513 36.4072   1
  10   1   2 24.4769 2.88751   1
  11   2   1 151.117 31.9469  -2
  11   1   2 151.117 31.9469   1
  11   1   2 0.31064 4.68615   2
  11   1   2 -6.0336 4.53333   1
  12   1   2 26.1411 6.70422   2
  12   2   1 84.3109 31.2672  -2
  12   1   2 84.3109 31.2672   1
  12   1   2 26.3534 6.96811   1
  13   2   1 88.5244 17.0825  -2
  13   1   2 88.5244 17.0825   1
 -12   1   3 254.424 36.9593  -2
 -12   2   2 254.424 36.9593   1
 -12   2   2 233.859 12.4062   2
 -12   2   2 213.162 11.8979   1
 -11   2   2 34.3921 5.52322   2
 -11   2   2 31.3785 5.69869   1
 -11   1   3 65.0918 30.9980  -2
 -11   2   2 65.0918 30.9980   1
 -10   2   2 67.6544 5.94444   2
 -10   2   2 67.3914 5.75737   1
  -9   2   2 122.118 5.47358   1
  -9   2   2 132.979 5.75709   2
  -9   2   2 184.546 27.6692  -2
  -9   2   2 184.546 27.6692   1
  -8   2   2 42.5795 3.69055   2
  -8   2   2 39.8483 2.95198   1
  -8   2   2 102.873 22.9953  -2
  -8   2   2 102.873 22.9953   1
  -7   2   2 95.6226 3.65244   2
  -7   2   2 91.1769 3.48369   1
  -7   2   2 153.631 20.9261  -2
  -7   2   2 153.631 20.9261   1
  -6   2   2 267.011 3.85534   2
  -6   2   2 238.146 3.76160   1
  -6   2   2 506.679 28.8631  -2
  -6   2   2 506.679 28.8631   1
  -5   2   2 57.1040 1.64964   1
  -5   2   2 59.5490 1.62879   2
  -5   2   2 98.3675 6.74493  -2
  -5   2   2 98.3675 6.74493   1
  -4   2   2 625.991 8.83391   2
  -4   2   2 573.675 8.17534   1
  -4   2   2 1223.64 29.8297  -2
  -4   2   2 1223.64 29.8297   1
  -3   2   2 334.110 4.97898   2
  -3   2   2 290.832 4.66073   1
  -3   2   2 627.065 19.2721  -2
  -3   2   2 627.065 19.2721   1
  -2   2   2 0.97254 0.66359   2
  -2   2   2 -4.6391 4.70219  -2
  -2   2   2 -4.6391 4.70219   1
  -2   2   2 0.54018 0.68983   1
  -1   2   2 3.09115 1.05434  -2
  -1   2   2 3.09115 1.05434   1
   0   2   2 27.9326 1.66425  -2
   0   2   2 27.9326 1.66425   1
   1   2   2 10.2329 1.21082  -2
   1   2   2 10.2329 1.21082   1
   1   2   2 3.59117 0.64259   2
   1   2   2 3.20837 0.51522   1
   2   2   2 1243.96 16.7986   1
   2   2   2 1387.17 20.3031   2
   2   2   2 2621.79 46.2081  -2
   2   2   2 2621.79 46.2081   1
   3   2   2 251.045 3.78536   2
   3   2   2 227.181 3.28032   1
   3   2   2 462.644 22.1194  -2
   3   2   2 462.644 22.1194   1
   4   2   2 454.165 7.86439   2
   4   2   2 406.277 7.13734   1
   4   2   2 854.471 26.9740  -2
   4   2   2 854.471 26.9740   1
   5   2   2 15.3200 1.40242   2
   5   2   2 15.2655 1.35765   1
   5   2   2 12.6006 11.4715  -2
   5   2   2 12.6006 11.4715   1
   6   2   2 10.0861 1.36240   2
   6   2   2 15.5182 13.2205  -2
   6   2   2 15.5182 13.2205   1
   6   2   2 5.78838 1.38269   1
   7   2   2 31.0048 1.89762   2
   7   2   2 29.1940 1.91105   1
   7   2   2 59.6265 16.5694  -2
   7   2   2 59.6265 16.5694   1
   8   2   2 3.82255 1.88623   2
   8   2   2 5.82991 1.89796   1
   8   2   2 10.2180 21.0913  -2
   8   2   2 10.2180 21.0913   1
   9   2   2 134.632 6.47161   1
   9   2   2 150.647 5.26040   2
   9   2   2 253.209 28.6937  -2
   9   2   2 253.209 28.6937   1
  10   2   2 12.5042 3.41270   2
  10   2   2 16.1030 3.36220   1
  11   2   2 6.19679 4.65770   1
  11   2   2 4.87996 4.72520   2
  11   3   1 30.1131 26.8834  -2
  11   2   2 30.1131 26.8834   1
  12   2   2 15.8932 6.56135   2
  12   2   2 19.4763 7.87532   1
  12   3   1 66.5979 30.2716  -2
  12   2   2 66.5979 30.2716   1
  13   3   1 7.83183 15.6622  -2
  13   2   2 7.83183 15.6622   1
 -12   3   2 16.5311 8.31048   2
 -12   2   3 109.778 34.5581  -2
 -12   3   2 109.778 34.5581   1
 -12   3   2 33.9028 8.86119   1
 -11   3   2 5.22107 5.04497   2
 -11   3   2 -0.1698 4.89768   1
 -11   3   2 50.9493 38.4890  -2
 -11   2   3 50.9493 38.4890  -2
 -11   3   2 50.9493 38.4890   1
 -10   3   2 20.1417 4.85218   1
 -10   3   2 23.4008 4.97550   2
  -9   3   2 52.0894 18.4408  -2
  -9   3   2 52.0894 18.4408   1
  -9   3   2 31.8762 4.63451   2
  -9   3   2 40.9220 4.75963   1
  -8   3   2 296.555 8.19261   1
  -8   3   2 334.483 7.71729   2
  -8   3   2 595.751 37.1795  -2
  -8   3   2 595.751 37.1795   1
  -7   3   2 954.987 48.2680  -2
  -7   3   2 954.987 48.2680   1
  -7   3   2 458.936 9.10971   1
  -7   3   2 505.473 9.10784   2
  -6   3   2 177.067 3.22429   1
  -6   3   2 204.314 3.63007   2
  -6   3   2 369.785 24.8505  -2
  -6   3   2 369.785 24.8505   1
  -5   3   2 3.81388 5.64374  -2
  -5   3   2 3.81388 5.64374   1
  -5   3   2 2.32407 1.08955   2
  -5   3   2 3.03406 1.04244   1
  -4   3   2 77.1344 5.33849  -2
  -4   3   2 77.1344 5.33849   1
  -4   3   2 38.0408 1.62585   1
  -4   3   2 39.4186 1.55635   2
  -3   3   2 2261.03 27.1474   2
  -3   3   2 2057.93 24.7458   1
  -3   3   2 4322.82 98.5352  -2
  -3   3   2 4322.82 98.5352   1
  -2   3   2 1553.87 23.7449  -2
  -2   3   2 1553.87 23.7449   1
  -2   3   2 713.492 11.7581   1
  -2   3   2 793.933 12.9887   2
  -1   3   2 798.405 8.54273  -2
  -1   3   2 798.405 8.54273   1
   0   3   2 64.8451 1.34248  -2
   0   3   2 64.8451 1.34248   1
   1   3   2 4952.58 84.1639   1
   1   3   2 5548.22 94.2611   2
   1   3   2 9999.99 190.407  -2
   1   3   2 9999.99 190.407   1
   2   3   2 23.9764 0.93179   1
   2   3   2 26.6359 1.01440   2
   2   3   2 51.7395 2.69061  -2
   2   3   2 51.7395 2.69061   1
   3   3   2 39.7516 1.42417   1
   3   3   2 44.7354 1.48606   2
   3   3   2 89.8856 4.07902  -2
   3   3   2 89.8856 4.07902   1
   4   3   2 117.026 2.52414   1
   4   3   2 131.554 2.53053   2
   4   3   2 264.044 15.9469  -2
   4   3   2 264.044 15.9469   1
   5   3   2 267.422 4.93358   1
   5   3   2 306.966 5.49101   2
   5   3   2 575.532 28.6536  -2
   5   3   2 575.532 28.6536   1
   6   3   2 490.291 8.23158   1
   6   3   2 545.376 9.00358   2
   6   3   2 1016.62 47.1495  -2
   6   3   2 1016.62 47.1495   1
   7   3   2 221.066 5.08499   1
   7   3   2 242.336 5.09471   2
   7   3   2 475.146 29.1592  -2
   7   3   2 475.146 29.1592   1
   8   3   2 29.0159 2.09933   2
   8   3   2 26.5357 2.23736   1
   8   3   2 62.3684 19.5287  -2
   8   3   2 62.3684 19.5287   1
   9   3   2 33.1139 3.42101   2
   9   3   2 27.6186 4.05228   1
  10   3   2 83.0433 4.45992   1
  10   3   2 77.6794 4.63094   2
  11   3   2 27.8974 5.15764   2
  11   4   1 110.025 28.1635  -2
  11   3   2 110.025 28.1635   1
  11   3   2 24.8125 5.12000   1
  12   3   2 78.5326 7.84981   1
  12   3   2 99.4225 8.66828   2
  12   4   1 194.175 32.2951  -2
  12   3   2 194.175 32.2951   1
  13   4   1 101.868 21.0183  -2
  13   3   2 101.868 21.0183   1
  13   3   2 95.8376 15.2361   1
 -12   4   2 5.79145 8.36141   1
 -12   4   2 4.84657 8.71495   2
 -12   3   3 86.9796 35.5878  -2
 -12   4   2 86.9796 35.5878   1
 -11   4   2 192.387 10.6231   1
 -11   4   2 247.783 12.0582   2
 -11   4   2 396.506 39.6510  -2
 -11   4   2 396.506 39.6510   1
 -10   4   2 28.5289 5.08307   1
 -10   4   2 26.5037 5.11191   2
  -9   4   2 1.73780 3.46166   2
  -9   4   2 0.09940 3.48404   1
  -8   4   2 32.0236 3.65245   1
  -8   4   2 29.3638 3.20083   2
  -8   4   2 33.5920 23.9800  -2
  -8   4   2 33.5920 23.9800   1
  -7   4   2 9.41385 2.56322   1
  -7   4   2 2.69215 20.5643  -2
  -7   4   2 2.69215 20.5643   1
  -7   4   2 9.15586 2.59525   2
  -6   4   2 945.302 15.3380   2
  -6   4   2 860.830 13.2126   1
  -6   4   2 1857.27 82.6380  -2
  -6   4   2 1857.27 82.6380   1
  -5   4   2 374.541 6.11853   1
  -5   4   2 412.834 6.62726   2
  -5   4   2 771.478 37.5017  -2
  -5   4   2 771.478 37.5017   1
  -4   4   2 313.579 5.50132   1
  -4   4   2 339.242 5.83599   2
  -4   4   2 677.789 21.8365  -2
  -4   4   2 677.789 21.8365   1
  -3   4   2 593.218 8.84735   2
  -3   4   2 540.241 8.13899   1
  -3   4   2 1157.23 19.6064  -2
  -3   4   2 1157.23 19.6064   1
  -2   4   2 98.5484 2.09719  -2
  -2   4   2 98.5484 2.09719   1
  -2   4   2 44.3307 4.50610   1
  -2   4   2 51.7849 4.91253   2
  -1   4   2 2174.29 24.5893  -2
  -1   4   2 2174.29 24.5893   1
   0   4   2 11.1698 0.98873  -2
   0   4   2 11.1698 0.98873   1
   1   4   2 67.9230 1.51255   1
   1   4   2 70.8583 1.57614   2
   1   4   2 143.242 3.95685  -2
   1   4   2 143.242 3.95685   1
   2   4   2 8491.77 144.257  -2
   2   4   2 8491.77 144.257   1
   2   4   2 4025.58 55.2616   1
   2   4   2 4460.58 65.4363   2
   3   4   2 181.871 3.38628   2
   3   4   2 161.991 3.36170   1
   3   4   2 326.013 9.39426  -2
   3   4   2 326.013 9.39426   1
   4   4   2 5.91243 1.21522   2
   4   4   2 5.46009 1.31120   1
   4   4   2 22.7124 10.4720  -2
   4   4   2 22.7124 10.4720   1
   5   4   2 16.6611 1.64930   1
   5   4   2 16.1728 1.07144   2
   5   4   2 13.3791 12.2149  -2
   5   4   2 13.3791 12.2149   1
   6   4   2 17.4724 1.54986   2
   6   4   2 14.9112 1.54075   1
   6   4   2 33.9781 13.4986  -2
   6   4   2 33.9781 13.4986   1
   7   4   2 578.467 10.4451   1
   7   4   2 628.899 10.4935   2
   7   4   2 1195.15 55.9027  -2
   7   4   2 1195.15 55.9027   1
   8   4   2 361.525 7.49458   1
   8   4   2 399.017 7.48783   2
   8   4   2 734.700 39.2221  -2
   8   4   2 734.700 39.2221   1
   9   4   2 254.995 7.47078   2
   9   4   2 241.614 7.29786   1
  10   4   2 -2.1513 2.69048   1
  10   4   2 1.72745 2.95145   2
  11   4   2 12.1392 4.36168   1
  11   4   2 13.1022 4.78615   2
  12   4   2 12.3507 7.92870   2
  12   4   2 10.3868 6.16654   1
  12   5   1 109.212 30.6059  -2
  12   4   2 109.212 30.6059   1
  13   4   2 31.4875 7.54099   1
 -12   5   2 3.32678 8.03763   2
 -12   5   2 1.57764 8.41905   1
 -12   4   3 49.7207 33.0923  -2
 -12   5   2 49.7207 33.0923   1
 -11   5   2 13.0308 6.63166   2
 -11   5   2 13.7540 6.43822   1
 -10   5   2 203.998 8.63094   2
 -10   5   2 225.026 9.39003   1
  -9   5   2 316.662 9.05212   2
  -9   5   2 294.996 8.95667   1
  -8   5   2 1.42767 3.03487   1
  -8   5   2 -0.8718 2.75392   2
  -8   5   2 6.66708 24.4410  -2
  -8   5   2 6.66708 24.4410   1
  -7   5   2 0.59514 2.48171   1
  -7   5   2 -0.1322 2.49628   2
  -7   5   2 4.53260 19.1071  -2
  -7   5   2 4.53260 19.1071   1
  -6   5   2 349.681 7.53662   1
  -6   5   2 405.632 8.34623   2
  -6   5   2 770.226 39.6014  -2
  -6   5   2 770.226 39.6014   1
  -5   5   2 25.6985 1.33259   2
  -5   5   2 23.6344 1.71891   1
  -5   5   2 50.9782 14.3547  -2
  -5   5   2 50.9782 14.3547   1
  -4   5   2 219.792 4.61104   1
  -4   5   2 248.501 4.45977   2
  -4   5   2 491.898 12.2485  -2
  -4   5   2 491.898 12.2485   1
  -3   5   2 56.0143 2.67444   1
  -3   5   2 63.5257 2.84058   2
  -3   5   2 130.065 2.93223  -2
  -3   5   2 130.065 2.93223   1
  -2   5   2 1252.91 14.5657  -2
  -2   5   2 1252.91 14.5657   1
  -1   5   2 2153.23 23.3901  -2
  -1   5   2 2153.23 23.3901   1
   0   5   2 892.636 11.4792  -2
   0   5   2 892.636 11.4792   1
   0   5   2 483.898 11.0111   2
   0   5   2 426.152 9.78344   1
   1   5   2 2.37762 0.65034   1
   1   5   2 2.22954 0.58415   2
   1   5   2 6.92074 2.69392  -2
   1   5   2 6.92074 2.69392   1
   2   5   2 93.6931 2.08692   1
   2   5   2 101.583 2.21130   2
   2   5   2 189.457 5.96662  -2
   2   5   2 189.457 5.96662   1
   3   5   2 1445.17 23.0467   2
   3   5   2 1326.81 19.7776   1
   3   5   2 2811.91 55.8077  -2
   3   5   2 2811.91 55.8077   1
   4   5   2 1364.20 23.6880   2
   4   5   2 2553.75 59.8032  -2
   4   5   2 2553.75 59.8032   1
   4   5   2 1235.14 21.5428   1
   5   5   2 56.6711 2.17054   2
   5   5   2 56.0769 2.16458   1
   5   5   2 99.2416 13.8666  -2
   5   5   2 99.2416 13.8666   1
   6   5   2 30.8804 2.14492   1
   6   5   2 30.0309 1.46602   2
   6   5   2 49.5152 14.9817  -2
   6   5   2 49.5152 14.9817   1
   7   5   2 157.408 4.20627   1
   7   5   2 172.901 4.05654   2
   7   5   2 323.322 24.5230  -2
   7   5   2 323.322 24.5230   1
   8   5   2 44.4422 2.21639   2
   8   5   2 35.0135 2.32450   1
   8   5   2 89.4260 20.2179  -2
   8   5   2 89.4260 20.2179   1
   9   5   2 0.69766 1.75839   1
   9   5   2 -2.1912 2.39259   2
  10   5   2 3.97360 2.85454   1
  10   5   2 9.89924 2.84568   2
  11   5   2 180.668 8.19713   2
  11   5   2 171.967 7.22802   1
  12   6   1 190.714 31.3897  -2
  12   5   2 190.714 31.3897   1
  12   5   2 130.879 11.2248   2
  12   5   2 112.557 8.68609   1
  13   5   2 67.5576 15.6073   1
 -12   6   2 16.8461 9.11793   2
 -12   5   3 70.2200 37.9607  -2
 -12   6   2 70.2200 37.9607   1
 -12   6   2 31.9773 8.99507   1
 -11   6   2 136.999 9.61889   2
 -11   6   2 127.491 9.23039   1
 -10   6   2 104.200 6.95054   2
 -10   6   2 92.9871 6.49310   1
  -9   6   2 36.9596 3.88845   2
  -9   6   2 25.2945 4.02266   1
  -8   6   2 3.93752 3.03655   1
  -8   6   2 7.76270 2.96119   2
  -8   6   2 2.95922 25.1941  -2
  -8   6   2 2.95922 25.1941   1
  -7   6   2 154.831 5.14436   2
  -7   6   2 168.081 5.37389   1
  -7   6   2 363.001 29.4662  -2
  -7   6   2 363.001 29.4662   1
  -6   6   2 368.655 7.88299   2
  -6   6   2 344.509 7.52429   1
  -6   6   2 713.471 38.1122  -2
  -6   6   2 713.471 38.1122   1
  -5   6   2 1133.54 18.0671   1
  -5   6   2 1230.77 19.4947   2
  -5   6   2 2424.32 58.6795  -2
  -5   6   2 2424.32 58.6795   1
  -4   6   2 212.833 5.45453   2
  -4   6   2 190.751 4.72444   1
  -4   6   2 402.333 6.78673  -2
  -4   6   2 402.333 6.78673   1
  -3   6   2 75.6358 4.45964   1
  -3   6   2 147.662 3.15066  -2
  -3   6   2 147.662 3.15066   1
  -3   6   2 68.6660 4.26099   2
  -2   6   2 43.0989 1.95943  -2
  -2   6   2 43.0989 1.95943   1
  -1   6   2 652.706 7.89316  -2
  -1   6   2 652.706 7.89316   1
   0   6   2 1039.90 39.8523   2
   0   6   2 2112.40 26.5157  -2
   0   6   2 2112.40 26.5157   1
   0   6   2 1105.30 42.2654   1
   1   6   2 373.717 6.73072   2
   1   6   2 354.500 6.42463   1
   1   6   2 737.517 17.7756  -2
   1   6   2 737.517 17.7756   1
   2   6   2 1626.41 37.0369  -2
   2   6   2 1626.41 37.0369   1
   2   6   2 850.657 12.1738   2
   2   6   2 771.759 11.0855   1
   3   6   2 519.689 9.02824   1
   3   6   2 1102.17 25.7691  -2
   3   6   2 1102.17 25.7691   1
   3   6   2 564.445 8.87339   2
   4   6   2 90.0163 6.15336  -2
   4   6   2 90.0163 6.15336   1
   4   6   2 47.4065 1.86663   1
   4   6   2 47.8818 1.87513   2
   5   6   2 33.2637 12.5117  -2
   5   6   2 33.2637 12.5117   1
   5   6   2 19.2700 1.67395   2
   5   6   2 16.6283 1.63691   1
   6   6   2 186.550 4.33165   2
   6   6   2 173.361 4.17663   1
   6   6   2 354.724 23.1453  -2
   6   6   2 354.724 23.1453   1
   7   6   2 37.4274 2.30478   1
   7   6   2 46.8342 2.64775   2
   8   6   2 171.605 3.87704   2
   8   6   2 151.214 4.55514   1
   9   6   2 163.105 4.13559   1
   9   6   2 187.816 4.58251   2
  10   6   2 0.85984 2.52836   1
  10   6   2 2.32783 2.55524   2
  11   6   2 10.8966 4.33964   1
  11   6   2 12.7499 4.34749   2
  12   6   2 14.1483 6.29697   2
  12   7   1 56.9742 29.2477  -2
  12   6   2 56.9742 29.2477   1
  12   6   2 10.1796 6.16316   1
 -11   7   2 -9.5435 6.03447   1
 -11   7   2 -5.9200 6.20714   2
 -10   7   2 152.188 7.79825   2
 -10   7   2 152.809 8.01665   1
  -9   7   2 347.564 9.97034   2
  -9   7   2 303.829 9.25610   1
  -8   7   2 62.5867 4.02737   1
  -8   7   2 63.9805 4.06962   2
  -8   7   2 171.612 28.7853  -2
  -8   7   2 171.612 28.7853   1
  -7   7   2 60.1286 3.61853   2
  -7   7   2 56.2428 3.54875   1
  -7   7   2 88.6798 22.2577  -2
  -7   7   2 88.6798 22.2577   1
  -6   7   2 22.6609 11.4227  -2
  -6   7   2 22.6609 11.4227   1
  -6   7   2 13.7750 2.71589   2
  -6   7   2 16.5359 2.85272   1
  -5   7   2 7.70826 1.39810   2
  -5   7   2 14.5429 5.81400  -2
  -5   7   2 14.5429 5.81400   1
  -5   7   2 7.24226 2.00991   1
  -4   7   2 1609.53 24.9870  -2
  -4   7   2 1609.53 24.9870   1
  -4   7   2 773.017 13.5175   1
  -4   7   2 835.852 14.4792   2
  -3   7   2 1177.17 48.1281   2
  -3   7   2 2322.61 27.9354  -2
  -3   7   2 2322.61 27.9354   1
  -3   7   2 1096.38 45.1278   1
  -2   7   2 92.5359 2.34890  -2
  -2   7   2 92.5359 2.34890   1
  -1   7   2 566.781 7.41085  -2
  -1   7   2 566.781 7.41085   1
  -1   7   2 302.974 13.2766   1
   0   7   2 31.7793 3.20692   2
   0   7   2 54.0682 2.26211  -2
   0   7   2 54.0682 2.26211   1
   0   7   2 30.6163 3.18851   1
   1   7   2 292.267 6.06615   1
   1   7   2 311.059 6.40781   2
   1   7   2 605.121 12.7467  -2
   1   7   2 605.121 12.7467   1
   2   7   2 938.882 13.2803   1
   2   7   2 2000.08 40.2022  -2
   2   7   2 2000.08 40.2022   1
   2   7   2 1045.80 14.7771   2
   3   7   2 101.290 2.97381   2
   3   7   2 88.6621 2.30401   1
   3   7   2 199.768 7.18179  -2
   3   7   2 199.768 7.18179   1
   4   7   2 1372.46 33.2344  -2
   4   7   2 1372.46 33.2344   1
   4   7   2 662.993 10.5242   1
   4   7   2 723.672 11.2984   2
   5   7   2 391.357 6.89036   1
   5   7   2 434.727 6.95293   2
   5   7   2 855.566 40.6531  -2
   5   7   2 855.566 40.6531   1
   6   7   2 35.3727 2.21169   1
   6   7   2 36.7667 2.21615   2
   6   7   2 86.0164 16.4602  -2
   6   7   2 86.0164 16.4602   1
   7   7   2 10.1645 1.98154   2
   7   7   2 9.36398 1.95261   1
   8   7   2 30.8027 2.75131   2
   8   7   2 24.5528 2.43305   1
   9   7   2 41.5149 3.21034   1
   9   7   2 46.8500 3.40165   2
  10   7   2 220.755 6.93453   2
  10   7   2 220.580 8.56831   1
  11   7   2 26.7110 5.26802   1
  11   7   2 28.3391 4.83609   2
  12   7   2 4.03952 6.02055   1
  12   7   2 5.23750 6.15750   2
  12   8   1 26.6515 30.4260  -2
  12   7   2 26.6515 30.4260   1
 -11   8   2 -7.1250 6.15446   2
 -11   8   2 3.90395 6.14257   1
 -10   8   2 40.5625 5.66429   2
 -10   8   2 44.3528 5.71101   1
  -9   8   2 7.82651 4.05719   2
  -9   8   2 15.4885 4.71869   1
  -8   8   2 259.154 7.45473   2
  -8   8   2 250.648 7.36890   1
  -8   8   2 453.480 36.4291  -2
  -8   8   2 453.480 36.4291   1
  -7   8   2 209.744 6.22987   2
  -7   8   2 194.227 6.01313   1
  -7   8   2 393.914 30.6697  -2
  -7   8   2 393.914 30.6697   1
  -6   8   2 72.3029 3.92821   2
  -6   8   2 63.0865 3.79403   1
  -6   8   2 145.630 13.5538  -2
  -6   8   2 145.630 13.5538   1
  -5   8   2 537.809 9.25220   2
  -5   8   2 485.217 8.53385   1
  -5   8   2 1051.27 33.3618  -2
  -5   8   2 1051.27 33.3618   1
  -4   8   2 343.163 8.61786   2
  -4   8   2 669.324 10.0734  -2
  -4   8   2 669.324 10.0734   1
  -4   8   2 329.918 8.39240   1
  -3   8   2 2.89932 2.39737  -2
  -3   8   2 2.89932 2.39737   1
  -3   8   2 -5.8602 4.52085   2
  -3   8   2 2.87125 4.77625   1
  -2   8   2 130.334 2.98204  -2
  -2   8   2 130.334 2.98204   1
  -1   8   2 -1.9232 2.76712   1
  -1   8   2 2.27180 2.47122  -2
  -1   8   2 2.27180 2.47122   1
  -1   8   2 2.55125 2.74307   2
   0   8   2 441.879 12.7898   1
   0   8   2 927.272 13.6634  -2
   0   8   2 927.272 13.6634   1
   0   8   2 510.081 14.5550   2
   1   8   2 375.564 6.78001   2
   1   8   2 338.413 6.22481   1
   1   8   2 724.395 15.1757  -2
   1   8   2 724.395 15.1757   1
   2   8   2 1653.36 21.6153   1
   2   8   2 1796.82 23.4428   2
   2   8   2 3471.79 81.2884  -2
   2   8   2 3471.79 81.2884   1
   3   8   2 371.203 5.90569   2
   3   8   2 342.234 5.51967   1
   3   8   2 709.097 21.8629  -2
   3   8   2 709.097 21.8629   1
   4   8   2 6.21301 1.11472   1
   4   8   2 18.1341 5.15387  -2
   4   8   2 18.1341 5.15387   1
   4   8   2 4.77206 1.19757   2
   5   8   2 42.6882 1.83810   1
   5   8   2 47.7500 1.97534   2
   5   8   2 73.2086 13.5569  -2
   5   8   2 73.2086 13.5569   1
   6   8   2 528.250 8.64618   2
   6   8   2 468.336 8.48585   1
   7   8   2 489.716 8.39794   2
   7   8   2 437.810 7.67476   1
   8   8   2 0.37150 2.16049   2
   8   8   2 1.38955 2.14675   1
   9   8   2 123.341 4.50554   2
   9   8   2 117.051 4.39394   1
  10   8   2 11.6963 3.90003   1
  10   8   2 19.8051 4.55345   2
  11   8   2 194.050 7.82336   2
  11   8   2 176.408 8.25837   1
  12   8   2 22.9265 5.72282   1
  12   8   2 22.5781 6.53709   2
 -11   9   2 82.5717 8.52336   2
 -11   9   2 62.6020 7.99629   1
 -10   9   2 41.6727 5.79448   1
 -10   9   2 43.0224 5.85218   2
  -9   9   2 89.6730 5.65519   1
  -9   9   2 84.3376 5.46220   2
  -8   9   2 185.795 6.22100   1
  -8   9   2 197.708 6.46734   2
  -8   9   2 381.924 33.8126  -2
  -8   9   2 381.924 33.8126   1
  -7   9   2 2.06629 2.84023   1
  -7   9   2 0.96646 2.81825   2
  -7   9   2 12.4757 25.0433  -2
  -7   9   2 12.4757 25.0433   1
  -6   9   2 110.430 13.5247  -2
  -6   9   2 110.430 13.5247   1
  -6   9   2 53.8129 3.72664   2
  -6   9   2 57.6527 3.76406   1
  -5   9   2 16.3110 1.92289   2
  -5   9   2 15.5593 10.7150  -2
  -5   9   2 15.5593 10.7150   1
  -5   9   2 14.6997 1.94610   1
  -4   9   2 798.485 11.7207  -2
  -4   9   2 798.485 11.7207   1
  -4   9   2 386.274 9.77665   1
  -4   9   2 417.841 10.3295   2
  -3   9   2 732.706 21.7321   2
  -3   9   2 1360.94 17.6287  -2
  -3   9   2 1360.94 17.6287   1
  -3   9   2 649.669 19.5878   1
  -2   9   2 446.716 7.16046  -2
  -2   9   2 446.716 7.16046   1
  -2   9   2 209.923 10.8858   1
  -2   9   2 213.492 10.7975   2
  -1   9   2 53.6981 2.96897  -2
  -1   9   2 53.6981 2.96897   1
  -1   9   2 25.2285 2.12595   2
  -1   9   2 20.1128 2.15200   1
   0   9   2 2.18876 1.46429   1
   0   9   2 2.22594 3.00136  -2
   0   9   2 2.22594 3.00136   1
   0   9   2 2.09573 1.51392   2
   1   9   2 326.815 5.74009   2
   1   9   2 299.206 5.34017   1
   1   9   2 627.241 15.6137  -2
   1   9   2 627.241 15.6137   1
   2   9   2 446.155 6.83964   1
   2   9   2 482.301 6.83188   2
   2   9   2 951.408 23.9276  -2
   2   9   2 951.408 23.9276   1
   3   9   2 1096.35 15.7715   1
   3   9   2 2291.84 64.8255  -2
   3   9   2 2291.84 64.8255   1
   3   9   2 1194.47 18.3396   2
   4   9   2 7.92560 1.19788   2
   4   9   2 8.04328 1.23528   1
   4   9   2 17.3972 6.91030  -2
   4   9   2 17.3972 6.91030   1
   5   9   2 92.0940 9.05784  -2
   5   9   2 92.0940 9.05784   1
   5   9   2 46.3627 1.77336   1
   5   9   2 50.6017 2.20910   2
   6   9   2 295.047 5.36542   2
   6   9   2 273.210 5.03565   1
   7   9   2 14.3370 2.36472   1
   7   9   2 17.9850 2.29858   2
   8   9   2 54.0013 2.97712   2
   8   9   2 51.9940 3.20938   1
   9   9   2 10.9582 2.80108   1
   9   9   2 17.7839 2.99571   2
  10   9   2 325.726 11.0489   1
  10   9   2 356.765 11.6214   2
  11   9   2 390.833 12.8091   2
  11   9   2 313.548 13.5903   1
  12   9   2 36.4949 8.50064   2
  12   9   2 21.4413 5.93435   1
 -11  10   2 8.43153 6.94317   1
 -11  10   2 13.2384 8.98238   2
 -10  10   2 1.10000 5.18231   1
 -10  10   2 6.61902 5.44027   2
  -9  10   2 -4.2657 4.10669   2
  -9  10   2 6.27179 4.22916   1
  -9  10   2 37.9167 30.0714  -2
  -9  10   2 37.9167 30.0714   1
  -8  10   2 211.253 6.84433   1
  -8  10   2 229.736 7.10621   2
  -8  10   2 487.446 37.3237  -2
  -8  10   2 487.446 37.3237   1
  -7  10   2 1075.06 19.1781   1
  -7  10   2 1169.45 19.0513   2
  -7  10   2 2329.73 104.847  -2
  -7  10   2 2329.73 104.847   1
  -6  10   2 570.590 22.8736  -2
  -6  10   2 570.590 22.8736   1
  -6  10   2 271.263 7.08554   1
  -6  10   2 281.294 7.17308   2
  -5  10   2 38.7349 3.27683   2
  -5  10   2 40.9629 3.37324   1
  -5  10   2 71.4395 6.55507  -2
  -5  10   2 71.4395 6.55507   1
  -4  10   2 45.3502 3.43108   1
  -4  10   2 47.0805 3.41131   2
  -4  10   2 85.4289 3.98204  -2
  -4  10   2 85.4289 3.98204   1
  -3  10   2 24.5888 3.51164   2
  -3  10   2 36.6698 3.38010  -2
  -3  10   2 36.6698 3.38010   1
  -3  10   2 21.4147 3.58006   1
  -2  10   2 737.841 10.9021  -2
  -2  10   2 737.841 10.9021   1
  -2  10   2 399.274 17.6016   2
  -2  10   2 395.730 17.7483   1
  -1  10   2 622.026 9.89399  -2
  -1  10   2 622.026 9.89399   1
  -1  10   2 341.317 11.1079   2
  -1  10   2 297.766 7.84783   1
   0  10   2 28.2278 2.07141   2
   0  10   2 44.8387 3.61374  -2
   0  10   2 44.8387 3.61374   1
   0  10   2 25.7352 2.00618   1
   1  10   2 288.042 5.31533   1
   1  10   2 319.702 5.76671   2
   1  10   2 580.583 14.7820  -2
   1  10   2 580.583 14.7820   1
   2  10   2 421.097 7.18767   1
   2  10   2 475.029 7.95516   2
   2  10   2 898.328 23.0872  -2
   2  10   2 898.328 23.0872   1
   3  10   2 26.9649 1.56308   1
   3  10   2 29.9443 1.61849   2
   3  10   2 64.1814 14.1284  -2
   3  10   2 64.1814 14.1284   1
   4  10   2 195.674 3.96243   2
   4  10   2 176.945 3.47368   1
   4  10   2 381.672 23.2879  -2
   4  10   2 381.672 23.2879   1
   5  10   2 3.04017 1.23279   1
   5  10   2 -0.2461 1.18928   2
   5  10   2 -8.6534 10.0416  -2
   5  10   2 -8.6534 10.0416   1
   6  10   2 487.388 7.77516   2
   6  10   2 453.032 7.35048   1
   6  10   2 916.871 39.3307  -2
   6  10   2 916.871 39.3307   1
   7  10   2 326.451 6.10204   1
   7  10   2 353.683 6.92139   2
   8  10   2 182.111 5.03915   1
   8  10   2 190.070 5.19173   2
   9  10   2 12.9323 2.85073   2
   9  10   2 11.4217 2.73880   1
  10  10   2 11.8426 4.73582   2
  10  10   2 4.79915 3.86835   1
  11  10   2 6.62165 5.30244   1
  11  10   2 7.77486 5.15702   2
  12  10   2 46.3006 13.4929   2
  12  10   2 39.5598 9.08771   1
 -10  11   2 491.005 21.8166   2
 -10  11   2 472.336 16.9314   1
  -9  11   2 96.0547 5.92138   2
  -9  11   2 107.341 6.16928   1
  -9  11   2 200.094 33.7961  -2
  -9  11   2 200.094 33.7961   1
  -8  11   2 10.5829 3.26464   1
  -8  11   2 27.7502 26.8070  -2
  -8  11   2 27.7502 26.8070   1
  -8  11   2 12.1383 3.37260   2
  -7  11   2 17.7337 3.18451   1
  -7  11   2 27.3852 3.35071   2
  -7  11   2 34.5299 27.4297  -2
  -7  11   2 34.5299 27.4297   1
  -6  11   2 102.493 4.48994   1
  -6  11   2 111.702 4.59524   2
  -6  11   2 210.694 15.8009  -2
  -6  11   2 210.694 15.8009   1
  -5  11   2 96.5933 3.72487   2
  -5  11   2 96.1098 3.79761   1
  -5  11   2 187.221 10.5475  -2
  -5  11   2 187.221 10.5475   1
  -4  11   2 338.763 6.43293  -2
  -4  11   2 338.763 6.43293   1
  -4  11   2 162.760 8.43884   1
  -4  11   2 185.352 9.08608   2
  -3  11   2 205.983 5.06306  -2
  -3  11   2 205.983 5.06306   1
  -3  11   2 102.894 5.98240   1
  -3  11   2 105.288 6.01346   2
  -2  11   2 245.277 9.08999   2
  -2  11   2 455.122 8.11039  -2
  -2  11   2 455.122 8.11039   1
  -2  11   2 216.148 8.69603   1
  -1  11   2 105.150 3.92797  -2
  -1  11   2 105.150 3.92797   1
  -1  11   2 54.0081 3.80322   2
  -1  11   2 47.4225 3.69914   1
   0  11   2 63.9702 3.01336   2
   0  11   2 60.4966 2.78094   1
   0  11   2 103.087 4.53025  -2
   0  11   2 103.087 4.53025   1
   1  11   2 26.8276 1.76289   2
   1  11   2 22.3573 1.63844   1
   1  11   2 41.2979 4.51173  -2
   1  11   2 41.2979 4.51173   1
   2  11   2 454.903 7.21812   2
   2  11   2 414.838 6.62307   1
   2  11   2 825.971 21.6502  -2
   2  11   2 825.971 21.6502   1
   3  11   2 1684.03 23.8459   2
   3  11   2 1562.33 22.2320   1
   3  11   2 3301.07 138.003  -2
   3  11   2 3301.07 138.003   1
   4  11   2 446.089 6.82887   1
   4  11   2 484.003 8.37078   2
   4  11   2 914.975 43.5894  -2
   4  11   2 914.975 43.5894   1
   5  11   2 2.62288 1.33682   2
   5  11   2 -0.4866 1.31313   1
   5  11   2 -4.4704 15.7191  -2
   5  11   2 -4.4704 15.7191   1
   6  11   2 18.5429 1.73799   2
   6  11   2 15.7758 1.77232   1
   7  11   2 270.919 5.62657   2
   7  11   2 251.558 4.96102   1
   8  11   2 227.680 5.84435   1
   8  11   2 251.184 5.80880   2
   9  11   2 108.346 4.25605   1
   9  11   2 110.515 4.80333   2
  10  11   2 21.2497 4.54832   1
  10  11   2 21.6498 5.86187   2
  11  11   2 67.5567 17.4248   1
  11  11   2 35.2827 7.65370   2
 -10  12   2 2.47387 7.63751   1
 -10  12   2 0.32001 7.93527   2
 -10  12   2 99.3684 35.1992  -2
 -10  12   2 99.3684 35.1992   1
  -9  12   2 108.963 8.16253   1
  -9  12   2 83.6563 7.47180   2
  -9  12   2 268.431 22.4770  -2
  -9  12   2 268.431 22.4770   1
  -8  12   2 17.5801 3.87374   2
  -8  12   2 19.7714 3.60545   1
  -8  12   2 24.8245 29.7097  -2
  -8  12   2 24.8245 29.7097   1
  -7  12   2 48.9925 3.75306   1
  -7  12   2 59.0748 4.25696   2
  -7  12   2 105.522 26.4900  -2
  -7  12   2 105.522 26.4900   1
  -6  12   2 102.592 5.03062   2
  -6  12   2 101.054 4.57278   1
  -6  12   2 200.023 16.0904  -2
  -6  12   2 200.023 16.0904   1
  -5  12   2 37.2965 3.33062   1
  -5  12   2 42.5364 3.41491   2
  -5  12   2 90.2161 9.58312  -2
  -5  12   2 90.2161 9.58312   1
  -4  12   2 7.49623 3.97054   1
  -4  12   2 12.0699 4.75691  -2
  -4  12   2 12.0699 4.75691   1
  -4  12   2 -1.5345 3.64758   2
  -3  12   2 2.42757 3.89798  -2
  -3  12   2 2.42757 3.89798   1
  -3  12   2 -2.2117 3.76738   1
  -3  12   2 4.68266 3.59569   2
  -2  12   2 131.363 6.01170   1
  -2  12   2 247.435 6.31582  -2
  -2  12   2 247.435 6.31582   1
  -2  12   2 123.252 5.69696   2
  -1  12   2 484.879 12.6816   2
  -1  12   2 875.396 14.5613  -2
  -1  12   2 875.396 14.5613   1
  -1  12   2 416.425 11.2850   1
   0  12   2 66.7113 3.92685   2
   0  12   2 64.5585 3.92444   1
   0  12   2 110.347 5.02932  -2
   0  12   2 110.347 5.02932   1
   1  12   2 8.85041 4.59659  -2
   1  12   2 8.85041 4.59659   1
   1  12   2 6.28654 1.97696   2
   1  12   2 4.98091 1.92238   1
   2  12   2 5.31041 1.40005   1
   2  12   2 7.31200 1.42725   2
   2  12   2 9.44745 10.7604  -2
   2  12   2 9.44745 10.7604   1
   3  12   2 32.5293 2.11607   1
   3  12   2 84.9321 17.4426  -2
   3  12   2 84.9321 17.4426   1
   3  12   2 34.3697 2.10725   2
   4  12   2 455.561 7.69917   2
   4  12   2 432.479 7.82274   1
   4  12   2 888.627 43.7631  -2
   4  12   2 888.627 43.7631   1
   5  12   2 369.522 7.00598   2
   5  12   2 346.011 7.26157   1
   5  12   2 731.606 38.8354  -2
   5  12   2 731.606 38.8354   1
   6  12   2 0.76101 1.60614   1
   6  12   2 0.19202 1.87055   2
   7  12   2 169.195 4.49019   2
   7  12   2 161.263 5.02705   1
   8  12   2 80.9197 4.80129   1
   8  12   2 76.4189 4.29467   2
   9  12   2 107.512 5.76518   2
   9  12   2 113.506 6.53570   1
  10  12   2 29.8851 5.96619   1
  10  12   2 38.2826 8.18298   2
 -10  13   2 279.172 41.7889  -2
 -10  13   2 279.172 41.7889   1
 -10  13   2 146.479 12.4395   1
 -10  13   2 150.923 12.6727   2
  -9  13   2 40.4241 6.95558   1
  -9  13   2 39.5140 6.85344   2
  -9  13   2 139.693 20.3617  -2
  -9  13   2 139.693 20.3617   1
  -8  13   2 0.63915 4.43857   2
  -8  13   2 5.89046 4.32110   1
  -8  13   2 29.6088 30.8205  -2
  -8  13   2 29.6088 30.8205   1
  -7  13   2 0.77098 3.49862   1
  -7  13   2 2.87884 3.46760   2
  -7  13   2 32.7035 26.1780  -2
  -7  13   2 32.7035 26.1780   1
  -6  13   2 124.889 5.74610   1
  -6  13   2 118.199 5.53189   2
  -6  13   2 252.638 17.2670  -2
  -6  13   2 252.638 17.2670   1
  -5  13   2 238.772 7.29762   1
  -5  13   2 279.673 7.87976   2
  -5  13   2 530.346 16.9125  -2
  -5  13   2 530.346 16.9125   1
  -4  13   2 572.067 16.1118   1
  -4  13   2 610.739 16.8120   2
  -4  13   2 1240.54 20.1611  -2
  -4  13   2 1240.54 20.1611   1
  -3  13   2 111.056 5.53592  -2
  -3  13   2 111.056 5.53592   1
  -3  13   2 63.1159 4.82327   1
  -3  13   2 66.9564 4.72140   2
  -2  13   2 57.2313 4.08884   2
  -2  13   2 62.3370 4.26920   1
  -2  13   2 134.488 6.27465  -2
  -2  13   2 134.488 6.27465   1
  -1  13   2 12.3514 6.33156  -2
  -1  13   2 12.3514 6.33156   1
  -1  13   2 6.83523 2.67003   2
  -1  13   2 3.44040 2.69628   1
   0  13   2 259.928 8.38573   2
   0  13   2 518.943 12.4602  -2
   0  13   2 518.943 12.4602   1
   0  13   2 244.172 9.59887   1
   1  13   2 482.734 10.1420   1
   1  13   2 955.575 25.5816  -2
   1  13   2 955.575 25.5816   1
   1  13   2 512.719 10.6636   2
   2  13   2 8.09107 1.79375   1
   2  13   2 7.77165 1.82817   2
   2  13   2 20.3549 12.3233  -2
   2  13   2 20.3549 12.3233   1
   3  13   2 53.0403 2.94631   1
   3  13   2 51.9315 2.89694   2
   3  13   2 118.113 20.6864  -2
   3  13   2 118.113 20.6864   1
   4  13   2 613.281 11.5903   2
   4  13   2 580.615 11.0730   1
   4  13   2 1237.74 58.0782  -2
   4  13   2 1237.74 58.0782   1
   5  13   2 32.3485 2.57542   2
   5  13   2 28.5960 2.57442   1
   6  13   2 14.1217 2.70370   2
   6  13   2 10.9109 2.12636   1
   7  13   2 3.55839 2.39887   2
   7  13   2 -3.4463 2.40380   1
   8  13   2 31.6646 3.05034   1
   8  13   2 36.4046 4.71643   2
   9  13   2 146.407 8.50220   2
   9  13   2 131.159 8.24989   1
  10  13   2 117.611 10.1529   2
  10  13   2 122.590 8.39929   1
  -9  14   2 92.8451 33.3377  -2
  -9  14   2 92.8451 33.3377   1
  -9  14   2 52.1346 9.16127   1
  -9  14   2 63.0110 8.56211   2
  -8  14   2 184.755 9.63294   2
  -8  14   2 473.067 41.4051  -2
  -8  14   2 473.067 41.4051   1
  -8  14   2 177.141 9.68677   1
  -7  14   2 115.910 6.06101   2
  -7  14   2 185.508 32.1461  -2
  -7  14   2 185.508 32.1461   1
  -7  14   2 95.2495 5.10998   1
  -6  14   2 -4.7675 3.52897   2
  -6  14   2 -0.5429 3.64767   1
  -6  14   2 29.4469 26.4395  -2
  -6  14   2 29.4469 26.4395   1
  -5  14   2 40.7732 4.77287   1
  -5  14   2 79.1872 10.7541  -2
  -5  14   2 79.1872 10.7541   1
  -5  14   2 42.6516 4.77490   2
  -4  14   2 -6.9020 11.3188  -2
  -4  14   2 -6.9020 11.3188   1
  -4  14   2 1.86685 3.62872   1
  -4  14   2 1.57487 3.43954   2
  -3  14   2 393.615 10.3826   2
  -3  14   2 378.514 10.3483   1
  -3  14   2 794.171 15.8626  -2
  -3  14   2 794.171 15.8626   1
  -2  14   2 479.961 12.6129  -2
  -2  14   2 479.961 12.6129   1
  -2  14   2 211.363 8.10318   1
  -2  14   2 256.173 8.93140   2
  -1  14   2 656.085 16.8545   1
  -1  14   2 1506.65 29.4883  -2
  -1  14   2 1506.65 29.4883   1
  -1  14   2 745.548 18.7302   2
   0  14   2 980.038 23.7838   2
   0  14   2 1885.98 40.7081  -2
   0  14   2 1885.98 40.7081   1
   0  14   2 914.249 19.4323   1
   1  14   2 5.93562 2.40447   1
   1  14   2 14.7542 2.56799   2
   1  14   2 22.0245 8.65887  -2
   1  14   2 22.0245 8.65887   1
   2  14   2 48.2376 2.64114   2
   2  14   2 49.7972 14.0048  -2
   2  14   2 49.7972 14.0048   1
   2  14   2 50.3801 2.67700   1
   3  14   2 -2.8652 2.14248   1
   3  14   2 -5.9321 18.7785  -2
   3  14   2 -5.9321 18.7785   1
   3  14   2 -1.7749 2.12025   2
   4  14   2 58.8552 3.19993   1
   4  14   2 52.7149 3.42546   2
   4  14   2 129.520 22.8479  -2
   4  14   2 129.520 22.8479   1
   5  14   2 516.770 10.6007   2
   5  14   2 502.034 10.3363   1
   6  14   2 103.128 4.18550   1
   6  14   2 103.956 4.08330   2
   7  14   2 124.867 5.27132   2
   7  14   2 117.617 5.23564   1
   8  14   2 -1.5853 5.10910   2
   8  14   2 4.99492 4.39463   1
   9  14   2 11.1305 5.83423   1
   9  14   2 0.88661 5.33052   2
  10  14   2 38.6053 8.38972   2
  10  14   2 41.3821 6.69831   1
  -9  15   2 66.0236 36.4461  -2
  -9  15   2 66.0236 36.4461   1
  -9  15   2 -5.5136 12.5707   2
  -9  15   2 -9.6050 12.2322   1
  -8  15   2 46.0683 13.6018   1
  -8  15   2 25.3764 12.2199   2
  -8  15   2 131.023 31.7848  -2
  -8  15   2 131.023 31.7848   1
  -7  15   2 121.246 10.7898   1
  -7  15   2 147.110 11.4017   2
  -7  15   2 281.294 34.6220  -2
  -7  15   2 281.294 34.6220   1
  -6  15   2 78.7641 28.3440  -2
  -6  15   2 78.7641 28.3440   1
  -6  15   2 51.6044 6.81914   2
  -6  15   2 58.3708 6.97506   1
  -5  15   2 3.38195 3.83028   1
  -5  15   2 3.70281 3.77628   2
  -5  15   2 29.6393 25.9649  -2
  -5  15   2 29.6393 25.9649   1
  -4  15   2 165.635 26.3526  -2
  -4  15   2 165.635 26.3526   1
  -4  15   2 66.1888 4.99403   1
  -4  15   2 61.1152 4.90741   2
  -3  15   2 269.123 11.7936  -2
  -3  15   2 269.123 11.7936   1
  -3  15   2 128.946 5.76992   1
  -3  15   2 136.921 5.93178   2
  -2  15   2 443.295 12.5936  -2
  -2  15   2 443.295 12.5936   1
  -2  15   2 203.535 8.30530   1
  -2  15   2 244.560 9.01883   2
  -1  15   2 425.827 13.6351  -2
  -1  15   2 425.827 13.6351   1
  -1  15   2 191.865 6.92596   1
  -1  15   2 203.499 7.08251   2
   0  15   2 184.320 5.92732   2
   0  15   2 354.829 14.4339  -2
   0  15   2 354.829 14.4339   1
   0  15   2 158.769 5.46307   1
   1  15   2 214.596 7.12000   2
   1  15   2 209.800 6.96993   1
   1  15   2 441.659 16.1570  -2
   1  15   2 441.659 16.1570   1
   2  15   2 375.791 7.65732   1
   2  15   2 564.527 30.9642  -2
   2  15   2 564.527 30.9642   1
   2  15   2 409.744 8.80448   2
   3  15   2 105.399 4.63614   2
   3  15   2 126.642 17.9691  -2
   3  15   2 126.642 17.9691   1
   3  15   2 99.8932 4.59296   1
   4  15   2 49.0805 21.8763  -2
   4  15   2 49.0805 21.8763   1
   4  15   2 8.08493 2.69906   2
   4  15   2 6.52933 2.68318   1
   5  15   2 7.30140 2.59266   2
   5  15   2 7.81025 2.59814   1
   6  15   2 104.678 4.35920   1
   6  15   2 103.695 4.26314   2
   7  15   2 496.615 13.8103   2
   7  15   2 494.233 13.9713   1
   8  15   2 122.023 8.37983   1
   8  15   2 123.293 8.51918   2
   9  15   2 6.36783 6.04662   1
   9  15   2 4.63462 5.87263   2
  10  15   2 61.1347 9.39095   1
  10  15   2 60.2304 9.47582   2
  -8  16   2 102.931 15.8391   2
  -8  16   2 204.666 37.3233  -2
  -8  16   2 204.666 37.3233   1
  -8  16   2 106.490 16.5698   1
  -7  16   2 183.818 33.7696  -2
  -7  16   2 183.818 33.7696   1
  -7  16   2 79.2315 9.74825   2
  -7  16   2 91.1659 10.3950   1
  -6  16   2 40.3903 7.17257   1
  -6  16   2 23.3914 6.72047   2
  -6  16   2 51.6884 29.3759  -2
  -6  16   2 51.6884 29.3759   1
  -5  16   2 16.2219 4.42917   1
  -5  16   2 16.7907 4.23368   2
  -5  16   2 88.8920 27.9833  -2
  -5  16   2 88.8920 27.9833   1
  -4  16   2 8.04411 4.16715   1
  -4  16   2 3.35844 3.93635   2
  -4  16   2 -25.416 24.7621  -2
  -4  16   2 -25.416 24.7621   1
  -3  16   2 767.032 23.1932  -2
  -3  16   2 767.032 23.1932   1
  -3  16   2 409.384 10.3941   2
  -3  16   2 376.744 10.0197   1
  -2  16   2 1179.21 27.8482  -2
  -2  16   2 1179.21 27.8482   1
  -2  16   2 576.449 14.0216   2
  -2  16   2 553.664 13.6209   1
  -1  16   2 47.9732 3.79758   2
  -1  16   2 44.8236 3.97244   1
  -1  16   2 107.834 9.99851  -2
  -1  16   2 107.834 9.99851   1
   0  16   2 12.4962 10.7232  -2
   0  16   2 12.4962 10.7232   1
   0  16   2 3.70874 2.71667   2
   0  16   2 4.41229 2.74427   1
   1  16   2 6.05113 3.41199   2
   1  16   2 6.45052 10.2450  -2
   1  16   2 6.45052 10.2450   1
   1  16   2 2.52656 2.58944   1
   2  16   2 49.1866 3.92549   1
   2  16   2 53.6227 3.70588   2
   2  16   2 118.681 13.8492  -2
   2  16   2 118.681 13.8492   1
   3  16   2 49.0848 3.91044   2
   3  16   2 43.3943 3.74661   1
   3  16   2 72.0776 16.4924  -2
   3  16   2 72.0776 16.4924   1
   4  16   2 144.950 5.37108   2
   4  16   2 154.707 5.43934   1
   5  16   2 40.8933 3.38849   1
   5  16   2 45.2761 3.44026   2
   6  16   2 236.046 7.56899   1
   6  16   2 225.146 7.33206   2
   7  16   2 11.6315 4.84818   1
   7  16   2 12.4824 5.94194   2
   8  16   2 3.64110 5.90594   2
   8  16   2 -2.6276 5.76138   1
   9  16   2 9.74813 8.10962   1
   9  16   2 -0.1107 6.23898   2
  -7  17   2 4.36316 8.14577   2
  -7  17   2 47.6386 32.5208  -2
  -7  17   2 47.6386 32.5208   1
  -7  17   2 8.11029 8.44818   1
  -6  17   2 124.264 11.2842   1
  -6  17   2 127.133 11.3940   2
  -6  17   2 271.441 36.1714  -2
  -6  17   2 271.441 36.1714   1
  -5  17   2 166.276 7.59365   1
  -5  17   2 154.431 7.19234   2
  -5  17   2 372.698 35.7292  -2
  -5  17   2 372.698 35.7292   1
  -4  17   2 15.0973 4.50761   1
  -4  17   2 8.21573 4.25400   2
  -4  17   2 61.4435 27.0248  -2
  -4  17   2 61.4435 27.0248   1
  -3  17   2 52.3526 4.28097   1
  -3  17   2 52.1497 4.26184   2
  -3  17   2 116.154 16.6564  -2
  -3  17   2 116.154 16.6564   1
  -2  17   2 21.8536 3.77362   2
  -2  17   2 54.7042 10.4026  -2
  -2  17   2 54.7042 10.4026   1
  -2  17   2 26.0177 3.89824   1
  -1  17   2 116.408 5.05412   1
  -1  17   2 268.280 15.0929  -2
  -1  17   2 268.280 15.0929   1
  -1  17   2 119.643 5.50584   2
   0  17   2 98.7401 12.6483  -2
   0  17   2 98.7401 12.6483   1
   0  17   2 46.0360 4.03315   1
   0  17   2 49.4275 3.99151   2
   1  17   2 35.7147 3.60460   1
   1  17   2 34.9740 3.54620   2
   1  17   2 65.8860 11.8699  -2
   1  17   2 65.8860 11.8699   1
   2  17   2 110.948 14.0643  -2
   2  17   2 110.948 14.0643   1
   2  17   2 63.8562 4.44179   1
   2  17   2 73.7110 4.61163   2
   3  17   2 85.8767 4.82970   2
   3  17   2 80.3013 5.04397   1
   3  17   2 80.0100 17.9279  -2
   3  17   2 80.0100 17.9279   1
   4  17   2 9.78078 3.84293   2
   4  17   2 74.3823 27.7699  -2
   4  17   2 74.3823 27.7699   1
   4  17   2 25.8804 4.56968   1
   5  17   2 8.56724 3.61426   2
   5  17   2 2.41201 3.53691   1
   6  17   2 138.998 6.22344   1
   6  17   2 144.820 6.16827   2
   7  17   2 174.760 10.1999   1
   7  17   2 197.112 10.6798   2
   8  17   2 90.2128 8.44204   2
   8  17   2 112.571 11.3803   1
   9  17   2 -4.3541 8.09110   1
   9  17   2 4.39349 6.62528   2
  -7  18   2 6.98170 13.0514   1
  -7  18   2 111.744 35.3304  -2
  -7  18   2 111.744 35.3304   1
  -7  18   2 24.3995 13.6289   2
  -6  18   2 6.73076 8.39877   2
  -6  18   2 10.3542 8.75092   1
  -6  18   2 60.8073 33.3407  -2
  -6  18   2 60.8073 33.3407   1
  -5  18   2 46.7691 5.97380   2
  -5  18   2 125.378 31.7593  -2
  -5  18   2 125.378 31.7593   1
  -5  18   2 44.5976 6.13042   1
  -4  18   2 25.9193 4.89117   2
  -4  18   2 23.8173 5.01122   1
  -4  18   2 48.4563 27.9876  -2
  -4  18   2 48.4563 27.9876   1
  -3  18   2 23.9570 4.34722   1
  -3  18   2 41.5768 18.5813  -2
  -3  18   2 41.5768 18.5813   1
  -3  18   2 23.3890 4.71314   2
  -2  18   2 313.067 21.7913  -2
  -2  18   2 313.067 21.7913   1
  -2  18   2 152.839 6.03657   2
  -2  18   2 159.754 6.21642   1
  -1  18   2 270.601 9.33284   1
  -1  18   2 283.415 9.41854   2
  -1  18   2 562.154 20.6703  -2
  -1  18   2 562.154 20.6703   1
   0  18   2 29.0201 3.84861   2
   0  18   2 20.7984 12.9046  -2
   0  18   2 20.7984 12.9046   1
   0  18   2 23.4830 3.83754   1
   1  18   2 3.01868 3.06967   2
   1  18   2 3.09743 3.05795   1
   1  18   2 -0.1030 15.1704  -2
   1  18   2 -0.1030 15.1704   1
   2  18   2 15.0234 3.18096   1
   2  18   2 17.8763 3.79689   2
   2  18   2 80.0012 26.7896  -2
   2  18   2 80.0012 26.7896   1
   3  18   2 191.288 9.30501   1
   3  18   2 219.211 10.0088   2
   3  18   2 196.370 21.8569  -2
   3  18   2 196.370 21.8569   1
   4  18   2 222.957 9.94157   1
   4  18   2 220.336 9.75478   2
   4  18   2 448.436 37.7738  -2
   4  18   2 448.436 37.7738   1
   5  18   2 103.286 6.21804   1
   5  18   2 114.186 5.81796   2
   6  18   2 89.4333 5.60301   2
   6  18   2 80.6522 5.64803   1
   7  18   2 -2.1437 6.27907   2
   7  18   2 5.09114 8.63256   1
   8  18   2 10.9402 8.48791   2
   8  18   2 -1.7293 8.41645   1
  -6  19   2 28.4350 9.59125   1
  -6  19   2 24.4965 9.40053   2
  -6  19   2 118.676 35.0203  -2
  -6  19   2 118.676 35.0203   1
  -5  19   2 31.7627 6.05130   1
  -5  19   2 39.3999 6.89413   2
  -5  19   2 94.5910 32.3370  -2
  -5  19   2 94.5910 32.3370   1
  -4  19   2 31.4945 6.83785   2
  -4  19   2 34.0002 7.11084   1
  -3  19   2 23.2171 4.94472   2
  -3  19   2 30.2198 6.73215   1
  -2  19   2 1.00003 3.75866   1
  -2  19   2 -3.7007 3.59407   2
  -1  19   2 108.788 14.7174  -2
  -1  19   2 108.788 14.7174   1
  -1  19   2 61.6562 4.94112   1
  -1  19   2 51.1703 4.69174   2
   0  19   2 254.492 9.13442   2
   0  19   2 270.948 9.41382   1
   0  19   2 549.359 25.6118  -2
   0  19   2 549.359 25.6118   1
   1  19   2 55.2947 4.17638   1
   1  19   2 43.1507 3.99930   2
   1  19   2 119.356 30.5250  -2
   1  19   2 119.356 30.5250   1
   2  19   2 20.8530 3.40763   2
   2  19   2 22.3162 3.49004   1
   2  19   2 106.293 28.8072  -2
   2  19   2 106.293 28.8072   1
   3  19   2 47.1955 5.92713   1
   3  19   2 63.1940 6.33499   2
   3  19   2 63.2815 21.2984  -2
   3  19   2 63.2815 21.2984   1
   4  19   2 -1.9341 4.28271   1
   4  19   2 1.30389 4.40357   2
   5  19   2 108.116 6.70052   1
   5  19   2 117.722 6.51574   2
   6  19   2 85.4786 5.69396   1
   6  19   2 52.5930 5.80160   2
   7  19   2 12.0364 8.82207   2
   7  19   2 18.9410 9.29775   1
  -5  20   2 11.6714 6.57250   2
  -5  20   2 23.5656 7.26174   1
  -4  20   2 33.4537 7.55042   1
  -4  20   2 34.7185 7.46765   2
  -3  20   2 58.1018 7.86125   2
  -3  20   2 60.8251 8.26248   1
  -2  20   2 4.74652 4.38575   2
  -2  20   2 3.01134 4.63842   1
  -2  20   2 -19.595 25.4729  -2
  -2  20   2 -19.595 25.4729   1
  -1  20   2 5.92533 4.11635   2
  -1  20   2 -0.0977 4.01324   1
  -1  20   2 5.26524 29.3576  -2
  -1  20   2 5.26524 29.3576   1
   0  20   2 4.97861 4.36576   2
   0  20   2 -2.3642 3.70093   1
   0  20   2 1.70682 29.8702  -2
   0  20   2 1.70682 29.8702   1
   1  20   2 139.336 6.86947   1
   1  20   2 140.633 6.94730   2
   1  20   2 245.200 34.1111  -2
   1  20   2 245.200 34.1111   1
   2  20   2 161.085 7.17238   2
   2  20   2 363.243 37.8853  -2
   2  20   2 363.243 37.8853   1
   2  20   2 160.712 7.19411   1
   3  20   2 6.87700 4.79956   1
   3  20   2 1.38526 4.78524   2
   4  20   2 78.2766 6.17848   2
   4  20   2 80.0323 6.54182   1
   5  20   2 55.5007 10.4422   2
   5  20   2 32.0050 7.34893   1
   6  20   2 27.9897 9.87972   2
   6  20   2 42.5910 10.2459   1
  -4  21   2 6.22354 6.73686   2
  -4  21   2 -1.8854 7.17563   1
  -3  21   2 21.4165 7.38515   2
  -3  21   2 16.6357 7.51270   1
  -2  21   2 42.3308 6.71103   2
  -2  21   2 57.0341 7.16311   1
  -1  21   2 3.07745 5.30669   1
  -1  21   2 4.73424 5.47898   2
  -1  21   2 23.7587 31.9072  -2
  -1  21   2 23.7587 31.9072   1
   0  21   2 47.5679 6.15384   2
   0  21   2 77.3473 35.1565  -2
   0  21   2 77.3473 35.1565   1
   0  21   2 40.0224 6.05302   1
   1  21   2 149.587 7.52126   1
   1  21   2 171.526 8.02231   2
   2  21   2 84.7557 6.70563   1
   2  21   2 75.0382 6.53417   2
   2  21   2 283.462 37.9439  -2
   2  21   2 283.462 37.9439   1
   3  21   2 12.4321 8.89185   1
   3  21   2 -5.8056 8.59933   2
   4  21   2 10.0705 8.79326   1
   4  21   2 7.75602 9.33193   2
   5  21   2 90.0030 12.0011   1
   5  21   2 76.8820 10.9318   2
  -2  22   2 98.1224 10.1737   1
  -2  22   2 102.915 8.43635   2
  -1  22   2 4.02120 6.11663   2
  -1  22   2 9.10339 5.53886   1
   0  22   2 54.5443 34.2662  -2
   0  22   2 54.5443 34.2662   1
   0  22   2 10.0186 6.78211   2
   0  22   2 9.40880 6.72481   1
   1  22   2 25.6370 6.60838   1
   1  22   2 30.8528 6.48544   2
   2  22   2 253.832 12.0834   2
   2  22   2 245.683 12.0922   1
   3  22   2 154.183 13.5874   2
   3  22   2 150.012 13.5359   1
  -1 -22   3 72.8656 8.92912   1
  -1 -22   3 74.3514 8.63280   2
   0 -22   3 43.1449 7.96970   2
   0 -22   3 39.7935 8.09377   1
   1 -22   3 60.7163 10.8208   1
   1 -22   3 47.4551 10.1158   2
  -4 -21   3 150.327 20.6862   2
  -4 -21   3 114.328 19.9858   1
  -3 -21   3 173.943 21.3432   2
  -3 -21   3 163.400 21.6268   1
  -2 -21   3 44.7429 7.54196   2
  -2 -21   3 51.8806 7.65660   1
  -1 -21   3 -6.8149 6.16199   2
  -1 -21   3 3.52745 6.07380   1
   0 -21   3 8.95670 4.93112   1
   0 -21   3 1.78587 5.29887   2
   1 -21   3 63.0544 6.17014   1
   1 -21   3 70.6852 6.30938   2
   2 -21   3 36.7760 5.83548   2
   2 -21   3 38.6041 5.78569   1
   3 -21   3 10.9982 6.04600   2
   3 -21   3 12.7562 6.06811   1
  -5 -20   3 25.1590 16.9173   1
  -5 -20   3 -11.834 14.2149   2
  -4 -20   3 13.9083 16.2414   1
  -4 -20   3 7.00411 13.8781   2
  -3 -20   3 16.7608 7.08157   1
  -3 -20   3 13.6088 14.4853   2
  -2 -20   3 98.7584 6.77696   2
  -2 -20   3 85.5163 6.05053   1
  -1 -20   3 41.2079 5.27454   2
  -1 -20   3 40.8637 5.20648   1
   0 -20   3 47.6803 5.42866   2
   0 -20   3 48.2245 5.46210   1
   1 -20   3 127.199 7.23446   2
   1 -20   3 119.839 7.01856   1
   2 -20   3 2.41956 4.88743   2
   2 -20   3 10.0955 4.21414   1
   3 -20   3 25.7935 5.85022   2
   3 -20   3 27.2250 6.11872   1
   4 -20   3 0.67420 5.63804   2
   4 -20   3 11.3887 6.00581   1
   5 -20   3 26.5103 7.20150   2
   5 -20   3 12.9345 7.22263   1
  -6 -19   3 47.2851 16.2155   2
  -6 -19   3 70.8047 18.5979   1
  -5 -19   3 23.6728 14.9835   1
  -5 -19   3 19.3239 14.2276   2
  -4 -19   3 -1.3085 5.14596   2
  -4 -19   3 -2.3296 4.98599   1
  -3 -19   3 78.3408 6.59864   1
  -3 -19   3 70.7188 5.60809   2
  -2 -19   3 83.3483 5.18964   1
  -2 -19   3 101.075 5.70860   2
  -1 -19   3 0.39551 3.24386   1
  -1 -19   3 4.42989 3.29492   2
   0 -19   3 -0.0909 3.38800   1
   0 -19   3 0.71877 3.33896   2
   1 -19   3 3.79932 3.29629   1
   1 -19   3 6.18398 3.53469   2
   2 -19   3 76.5897 5.01819   2
   2 -19   3 72.3430 5.09455   1
   3 -19   3 184.684 9.37355   1
   3 -19   3 189.284 7.30506   2
   4 -19   3 14.1118 5.70252   1
   4 -19   3 4.64996 5.29050   2
   5 -19   3 15.2610 6.86738   1
   5 -19   3 13.2346 6.51895   2
   6 -19   3 -6.5265 12.2756   1
   6 -19   3 -0.9532 6.11270   2
  -7 -18   3 9.25430 15.4905   1
  -7 -18   3 16.1532 3.98470   2
  -6 -18   3 29.4489 3.64472   2
  -6 -18   3 28.1902 5.96685   1
  -5 -18   3 1.68750 3.48222   1
  -5 -18   3 0.43327 3.00970   2
  -4 -18   3 53.5901 4.28226   1
  -4 -18   3 57.2950 3.97657   2
  -3 -18   3 -2.7324 3.15784   2
  -3 -18   3 3.42570 3.38165   1
  -2 -18   3 139.126 5.20317   1
  -2 -18   3 149.198 5.99221   2
  -1 -18   3 252.557 6.99979   1
  -1 -18   3 263.841 7.64496   2
   0 -18   3 87.4049 4.21732   1
   0 -18   3 92.2444 4.27760   2
   1 -18   3 4.09432 3.02403   2
   1 -18   3 7.87794 3.06491   1
   2 -18   3 49.9547 3.75892   2
   2 -18   3 42.2142 4.01201   1
   3 -18   3 75.9053 4.71915   1
   3 -18   3 66.7394 4.47428   2
   4 -18   3 135.347 8.12947   1
   4 -18   3 129.243 7.65084   2
   5 -18   3 41.6355 7.23239   1
   5 -18   3 43.5957 5.99004   2
   6 -18   3 12.7027 13.2605   1
   6 -18   3 10.7773 6.04279   2
   7 -18   3 65.3458 15.5915   1
   7 -18   3 65.9074 15.2615   2
  -8 -17   3 -12.548 12.0361   2
  -8 -17   3 20.3430 14.2436   1
  -7 -17   3 13.1062 12.1660   2
  -7 -17   3 5.55748 4.23454   1
  -6 -17   3 73.5300 4.55292   1
  -6 -17   3 67.4683 5.11141   2
  -5 -17   3 484.542 11.8616   1
  -5 -17   3 493.331 10.9232   2
  -4 -17   3 191.313 6.36434   1
  -4 -17   3 217.575 6.74386   2
  -3 -17   3 -3.5514 2.91267   2
  -3 -17   3 0.19381 2.94518   1
  -2 -17   3 5.04601 2.77418   2
  -2 -17   3 -0.0642 2.50397   1
  -1 -17   3 0.47081 2.59477   1
  -1 -17   3 1.41913 2.47498   2
   0 -17   3 378.371 8.51294   2
   0 -17   3 342.529 8.05534   1
   1 -17   3 82.0084 4.08646   1
   1 -17   3 92.7816 4.14461   2
   2 -17   3 2.01028 2.93721   1
   2 -17   3 0.00436 2.83829   2
   3 -17   3 150.059 5.58724   2
   3 -17   3 141.928 5.51030   1
   4 -17   3 22.4376 4.57304   2
   4 -17   3 25.4638 4.72757   1
   5 -17   3 18.2019 4.17926   1
   5 -17   3 30.3104 4.72727   2
   6 -17   3 -13.253 6.69353   1
   6 -17   3 -2.0876 5.21787   2
   7 -17   3 11.0931 7.98812   1
   7 -17   3 -7.6049 11.8480   2
   8 -17   3 60.0038 15.7171   2
   8 -17   3 43.2353 15.1110   1
  -8 -16   3 147.910 18.0552   2
  -8 -16   3 124.384 17.8727   1
  -7 -16   3 -5.3093 6.15877   2
  -7 -16   3 -0.1547 3.54615   1
  -6 -16   3 1.17259 3.97804   1
  -6 -16   3 8.17334 3.60222   2
  -5 -16   3 2.05356 3.44776   2
  -5 -16   3 -0.3883 2.61647   1
  -4 -16   3 190.992 6.09598   2
  -4 -16   3 196.789 5.80788   1
  -3 -16   3 119.199 4.52855   2
  -3 -16   3 122.131 4.47740   1
  -2 -16   3 26.7914 2.60528   1
  -2 -16   3 30.0231 3.01601   2
  -1 -16   3 331.977 7.51360   1
  -1 -16   3 353.992 7.41183   2
   0 -16   3 513.967 10.1255   2
   0 -16   3 497.969 9.26664   1
   1 -16   3 20.0791 2.73568   1
   1 -16   3 16.6415 2.68176   2
   2 -16   3 -0.3965 2.38679   2
   2 -16   3 2.32448 2.52996   1
   3 -16   3 37.3788 3.43985   2
   3 -16   3 30.9250 3.46252   1
   3 -16   3 94.5203 20.4175  -2
   3 -16   3 94.5203 20.4175   1
   4 -16   3 266.442 8.37796   2
   4 -16   3 266.159 8.55234   1
   5 -16   3 284.140 8.96330   1
   5 -16   3 293.140 8.98580   2
   6 -16   3 162.617 6.65251   2
   6 -16   3 147.953 7.62063   1
   7 -16   3 1.55963 5.88380   2
   7 -16   3 -8.7011 5.71277   1
   8 -16   3 17.3852 9.04346   1
   8 -16   3 82.8057 31.0381  -2
   8 -16   3 82.8057 31.0381   1
   8 -16   3 17.5025 8.59022   2
  -9 -15   3 -5.5638 12.6135   1
  -9 -15   3 1.04564 11.2225   2
  -8 -15   3 2.89865 7.63494   2
  -8 -15   3 21.1940 12.7018   1
  -7 -15   3 215.653 8.81006   1
  -7 -15   3 198.785 10.3257   2
  -6 -15   3 27.3484 4.07023   1
  -6 -15   3 31.0761 3.75168   2
  -5 -15   3 211.660 6.38202   2
  -5 -15   3 198.504 5.88490   1
  -4 -15   3 316.133 6.83902   1
  -4 -15   3 334.789 7.80688   2
  -3 -15   3 91.0978 3.44698   2
  -3 -15   3 90.0471 3.55509   1
  -2 -15   3 22.0091 2.51927   2
  -2 -15   3 18.1025 2.17739   1
  -1 -15   3 23.5559 2.38323   1
  -1 -15   3 24.9504 2.33357   2
   0 -15   3 240.056 5.40973   2
   0 -15   3 230.962 5.65519   1
   1 -15   3 400.753 7.81632   1
   1 -15   3 456.573 8.51678   2
   2 -15   3 435.789 8.39998   1
   2 -15   3 476.474 8.81519   2
   3 -15   3 37.3633 3.02827   2
   3 -15   3 44.5283 3.36464   1
   3 -15   3 101.705 20.2294  -2
   3 -15   3 101.705 20.2294   1
   4 -15   3 2.81515 2.79823   2
   4 -15   3 1.93452 3.30821   1
   5 -15   3 -0.1933 3.41937   1
   5 -15   3 3.77255 3.35834   2
   5 -15   3 39.0803 21.5443  -2
   5 -15   3 39.0803 21.5443   1
   6 -15   3 172.163 6.64928   2
   6 -15   3 161.740 7.68330   1
   6 -15   3 373.027 31.6844  -2
   6 -15   3 373.027 31.6844   1
   7 -15   3 272.506 10.3537   2
   7 -15   3 578.584 41.1287  -2
   7 -15   3 578.584 41.1287   1
   7 -15   3 255.187 10.0630   1
   8 -15   3 17.2342 6.38111   2
   8 -15   3 68.7097 30.4354  -2
   8 -15   3 68.7097 30.4354   1
   8 -15   3 13.1841 6.19078   1
   9 -15   3 127.673 12.2143   1
   9 -15   3 164.355 13.1280   2
   9 -15   3 332.460 38.0211  -2
   9 -15   3 332.460 38.0211   1
 -10 -14   3 29.3348 12.8047   1
 -10 -14   3 32.4486 12.3391   2
  -9 -14   3 82.8543 14.3437   2
  -9 -14   3 67.3481 14.7182   1
  -8 -14   3 381.541 14.9028   2
  -8 -14   3 362.606 14.0855   1
  -7 -14   3 78.0674 4.33258   1
  -7 -14   3 65.1105 5.85093   2
  -6 -14   3 -6.9518 2.41921   1
  -6 -14   3 0.34691 2.28108   2
  -5 -14   3 19.7057 2.62701   2
  -5 -14   3 20.4508 2.69604   1
  -4 -14   3 30.2227 2.83584   2
  -4 -14   3 32.6262 2.94749   1
  -3 -14   3 354.617 7.35101   2
  -3 -14   3 317.464 6.89812   1
  -3 -14   3 700.790 40.2342  -2
  -3 -14   3 700.790 40.2342   1
  -2 -14   3 13.5372 2.30434   2
  -2 -14   3 12.7058 2.01129   1
  -2 -14   3 35.2681 21.3913  -2
  -2 -14   3 35.2681 21.3913   1
  -1 -14   3 66.2227 2.73087   2
  -1 -14   3 68.1621 2.80739   1
   0 -14   3 -1.2752 2.01468   1
   0 -14   3 1.47000 1.93125   2
   1 -14   3 67.1972 3.00646   2
   1 -14   3 60.9564 2.98643   1
   2 -14   3 9.26777 2.25153   2
   2 -14   3 10.0103 2.14359   1
   3 -14   3 74.0340 3.46372   2
   3 -14   3 66.4546 3.43440   1
   3 -14   3 123.751 13.0969  -2
   3 -14   3 123.751 13.0969   1
   4 -14   3 -3.1427 2.53114   2
   4 -14   3 -0.2161 13.1522  -2
   4 -14   3 -0.2161 13.1522   1
   4 -14   3 -2.7445 2.62529   1
   5 -14   3 147.502 5.75563   1
   5 -14   3 162.123 6.12131   2
   5 -14   3 310.976 27.0351  -2
   5 -14   3 310.976 27.0351   1
   6 -14   3 236.044 8.95112   1
   6 -14   3 249.772 7.69932   2
   6 -14   3 550.908 36.1558  -2
   6 -14   3 550.908 36.1558   1
   7 -14   3 36.5424 5.42445   1
   7 -14   3 46.2907 5.53124   2
   7 -14   3 59.4087 26.9304  -2
   7 -14   3 59.4087 26.9304   1
   8 -14   3 21.8995 6.33644   2
   8 -14   3 120.955 30.9401  -2
   8 -14   3 120.955 30.9401   1
   8 -14   3 28.1493 6.37486   1
   9 -14   3 17.2085 8.68500   2
   9 -14   3 12.4301 8.52135   1
   9 -14   3 119.957 32.8605  -2
   9 -14   3 119.957 32.8605   1
 -10 -13   3 -2.4724 7.42266   2
 -10 -13   3 10.5470 8.03006   1
  -9 -13   3 4.24513 5.65345   2
  -9 -13   3 8.12615 6.11329   1
  -8 -13   3 1.48018 5.13843   2
  -8 -13   3 3.73281 5.26689   1
  -7 -13   3 122.793 5.37094   2
  -7 -13   3 113.100 4.56466   1
  -6 -13   3 457.447 9.78818   2
  -6 -13   3 422.214 9.33098   1
  -5 -13   3 39.1298 2.87191   1
  -5 -13   3 47.3748 2.86826   2
  -4 -13   3 118.424 4.41612   2
  -4 -13   3 118.928 4.45620   1
  -4 -13   3 100.727 16.4766  -2
  -4 -13   3 100.727 16.4766   1
  -3 -13   3 4.23024 2.29850   2
  -3 -13   3 4.22006 1.98314   1
  -3 -13   3 -5.5866 20.0012  -2
  -3 -13   3 -5.5866 20.0012   1
  -2 -13   3 48.8826 2.69268   2
  -2 -13   3 39.8961 2.25050   1
  -2 -13   3 58.2512 20.1695  -2
  -2 -13   3 58.2512 20.1695   1
  -1 -13   3 77.3532 2.85488   2
  -1 -13   3 80.3342 2.88732   1
  -1 -13   3 128.337 19.7286  -2
  -1 -13   3 128.337 19.7286   1
   0 -13   3 18.0525 1.98424   2
   0 -13   3 12.5567 1.99070   1
   1 -13   3 209.478 4.68367   2
   1 -13   3 196.892 4.57497   1
   2 -13   3 304.328 5.87659   2
   2 -13   3 266.999 5.47803   1
   3 -13   3 125.707 3.87627   2
   3 -13   3 116.065 3.78946   1
   3 -13   3 241.962 20.2731  -2
   3 -13   3 241.962 20.2731   1
   4 -13   3 5.87898 2.54903   2
   4 -13   3 10.2105 2.59667   1
   4 -13   3 23.2046 12.5105  -2
   4 -13   3 23.2046 12.5105   1
   5 -13   3 198.786 22.4665  -2
   5 -13   3 198.786 22.4665   1
   5 -13   3 93.4701 4.62278   1
   5 -13   3 90.5383 4.41397   2
   6 -13   3 166.756 5.51604   2
   6 -13   3 324.231 28.9104  -2
   6 -13   3 324.231 28.9104   1
   6 -13   3 150.742 7.06951   1
   7 -13   3 948.926 51.5108  -2
   7 -13   3 948.926 51.5108   1
   7 -13   3 516.863 14.1064   2
   7 -13   3 451.065 13.0353   1
   8 -13   3 74.7882 6.44046   1
   8 -13   3 177.762 31.2639  -2
   8 -13   3 177.762 31.2639   1
   8 -13   3 90.2921 6.54848   2
   9 -13   3 -3.5201 6.21709   2
   9 -13   3 7.51634 8.22207   1
   9 -13   3 0.72305 31.0800  -2
   9 -13   3 0.72305 31.0800   1
  10 -13   3 53.1940 34.0632  -2
  10 -13   3 53.1940 34.0632   1
  10 -13   3 32.9799 9.37479   2
  10 -13   3 40.3642 9.87849   1
 -10 -12   3 127.710 11.0610   2
 -10 -12   3 109.644 10.8951   1
  -9 -12   3 29.2991 6.06720   1
  -9 -12   3 31.2151 6.08227   2
  -8 -12   3 1.45209 4.97503   1
  -8 -12   3 12.4056 5.17135   2
  -7 -12   3 85.1865 3.60864   1
  -7 -12   3 96.7739 4.82806   2
  -6 -12   3 45.1912 2.74311   2
  -6 -12   3 40.5871 2.88035   1
  -5 -12   3 511.811 9.09663   2
  -5 -12   3 449.015 8.72465   1
  -4 -12   3 0.18962 1.94006   2
  -4 -12   3 5.68297 2.16747   1
  -3 -12   3 319.648 6.73643   2
  -3 -12   3 610.494 34.6307  -2
  -3 -12   3 610.494 34.6307   1
  -3 -12   3 293.158 6.38267   1
  -2 -12   3 221.987 4.49185   1
  -2 -12   3 231.435 5.33098   2
  -2 -12   3 450.838 28.4845  -2
  -2 -12   3 450.838 28.4845   1
  -1 -12   3 198.331 4.19810   1
  -1 -12   3 224.481 4.77441   2
  -1 -12   3 453.606 27.5792  -2
  -1 -12   3 453.606 27.5792   1
   0 -12   3 1.84119 1.47136   2
   0 -12   3 1.30806 1.36237   1
   0 -12   3 -12.016 15.3469  -2
   0 -12   3 -12.016 15.3469   1
   1 -12   3 140.064 3.42938   2
   1 -12   3 122.622 3.05628   1
   2 -12   3 65.2458 2.69582   1
   2 -12   3 73.8940 2.80346   2
   2 -12   3 133.935 15.0396  -2
   2 -12   3 133.935 15.0396   1
   3 -12   3 130.801 3.62951   1
   3 -12   3 141.199 3.83248   2
   4 -12   3 527.178 9.72157   2
   4 -12   3 1050.00 35.0431  -2
   4 -12   3 1050.00 35.0431   1
   4 -12   3 475.718 9.18813   1
   5 -12   3 -1.2781 2.72649   2
   5 -12   3 1.77250 2.45093   1
   5 -12   3 36.3999 18.3959  -2
   5 -12   3 36.3999 18.3959   1
   6 -12   3 142.030 5.21370   1
   6 -12   3 158.048 5.21717   2
   6 -12   3 303.818 27.9723  -2
   6 -12   3 303.818 27.9723   1
   7 -12   3 76.8552 4.91894   2
   7 -12   3 59.9894 4.74427   1
   7 -12   3 156.281 26.6306  -2
   7 -12   3 156.281 26.6306   1
   8 -12   3 116.855 6.03540   1
   8 -12   3 122.239 6.09701   2
   8 -12   3 305.970 30.8764  -2
   8 -12   3 305.970 30.8764   1
   9 -12   3 221.856 8.36157   2
   9 -12   3 476.808 39.9274  -2
   9 -12   3 476.808 39.9274   1
   9 -12   3 211.767 8.15439   1
  10 -12   3 22.1195 6.76127   2
  10 -12   3 125.361 35.4653  -2
  10 -12   3 125.361 35.4653   1
  10 -12   3 34.0003 7.19133   1
 -11 -11   3 14.2808 7.80293   2
 -11 -11   3 3.83009 7.94600   1
 -10 -11   3 58.2005 8.86424   1
 -10 -11   3 49.9835 6.99602   2
  -9 -11   3 68.2352 5.81462   2
  -9 -11   3 65.1405 5.88009   1
  -8 -11   3 165.279 7.44540   2
  -8 -11   3 169.912 7.55346   1
  -7 -11   3 -1.9019 2.47419   1
  -7 -11   3 3.87090 2.39168   2
  -6 -11   3 504.225 9.42031   1
  -6 -11   3 533.822 9.79845   2
  -5 -11   3 22.4440 2.16213   1
  -5 -11   3 22.4242 2.20448   2
  -4 -11   3 -0.7400 1.60203   2
  -4 -11   3 2.49648 1.81846   1
  -4 -11   3 16.5408 11.5146  -2
  -4 -11   3 16.5408 11.5146   1
  -3 -11   3 4.96142 1.63287   2
  -3 -11   3 3.71513 1.68575   1
  -3 -11   3 19.4342 16.3949  -2
  -3 -11   3 19.4342 16.3949   1
  -2 -11   3 18.5563 1.43880   1
  -2 -11   3 20.4437 1.87038   2
  -2 -11   3 56.5055 16.2467  -2
  -2 -11   3 56.5055 16.2467   1
  -1 -11   3 302.888 5.20104   2
  -1 -11   3 285.348 4.98971   1
  -1 -11   3 541.763 30.1020  -2
  -1 -11   3 541.763 30.1020   1
   0 -11   3 579.200 8.64980   2
   0 -11   3 552.593 7.91346   1
   0 -11   3 1135.79 51.6132  -2
   0 -11   3 1135.79 51.6132   1
   1 -11   3 65.4203 2.19380   1
   1 -11   3 73.9784 2.26611   2
   1 -11   3 142.822 14.5924  -2
   1 -11   3 142.822 14.5924   1
   2 -11   3 12.7618 1.81190   1
   2 -11   3 13.5754 1.82483   2
   2 -11   3 36.8134 9.06429  -2
   2 -11   3 36.8134 9.06429   1
   3 -11   3 13.6052 1.59727   1
   3 -11   3 14.8178 1.75264   2
   4 -11   3 219.516 4.59128   1
   4 -11   3 236.017 4.72757   2
   4 -11   3 448.980 26.3091  -2
   4 -11   3 448.980 26.3091   1
   5 -11   3 880.059 14.7033   2
   5 -11   3 832.748 13.9985   1
   5 -11   3 1743.48 77.9893  -2
   5 -11   3 1743.48 77.9893   1
   6 -11   3 63.3249 3.59057   1
   6 -11   3 70.8885 3.09986   2
   6 -11   3 139.973 23.3183  -2
   6 -11   3 139.973 23.3183   1
   7 -11   3 27.3779 3.62133   1
   7 -11   3 87.4562 22.5799  -2
   7 -11   3 87.4562 22.5799   1
   7 -11   3 37.9725 3.80313   2
   8 -11   3 240.658 7.78894   2
   8 -11   3 222.249 7.34848   1
   8 -11   3 421.522 33.4690  -2
   8 -11   3 421.522 33.4690   1
   9 -11   3 166.425 7.19171   2
   9 -11   3 151.977 6.44659   1
   9 -11   3 393.861 37.4602  -2
   9 -11   3 393.861 37.4602   1
  10 -11   3 1.17591 6.18368   1
  10 -11   3 -0.1667 32.3716  -2
  10 -11   3 -0.1667 32.3716   1
  10 -11   3 6.86734 6.11957   2
  11 -11   3 9.92814 6.43888   1
  11 -11   3 9.65119 6.39837   2
 -11 -10   3 12.5783 6.39876   2
 -11 -10   3 22.7928 6.56839   1
 -10 -10   3 17.3662 5.98031   1
 -10 -10   3 10.1880 5.59797   2
  -9 -10   3 384.806 11.8764   1
  -9 -10   3 423.131 11.2849   2
  -8 -10   3 101.296 5.21831   2
  -8 -10   3 93.6226 6.54050   1
  -7 -10   3 20.1713 3.12333   2
  -7 -10   3 10.1865 2.76042   1
  -6 -10   3 64.6238 2.93448   1
  -6 -10   3 65.7290 2.47521   2
  -5 -10   3 565.445 9.18172   2
  -5 -10   3 520.316 8.69360   1
  -4 -10   3 639.445 10.2209   1
  -4 -10   3 692.963 10.9602   2
  -4 -10   3 600.217 30.5251  -2
  -4 -10   3 600.217 30.5251   1
  -3 -10   3 80.6552 2.70390   2
  -3 -10   3 71.1879 2.54318   1
  -3 -10   3 152.540 17.4072  -2
  -3 -10   3 152.540 17.4072   1
  -2 -10   3 25.4559 1.68481   2
  -2 -10   3 51.6067 14.9480  -2
  -2 -10   3 51.6067 14.9480   1
  -2 -10   3 25.2540 1.29830   1
  -1 -10   3 16.5088 1.33258   2
  -1 -10   3 16.2465 1.36477   1
  -1 -10   3 34.2355 8.50135  -2
  -1 -10   3 34.2355 8.50135   1
   0 -10   3 144.347 8.22661  -2
   0 -10   3 144.347 8.22661   1
   0 -10   3 78.8210 2.57031   2
   0 -10   3 69.2676 2.26659   1
   1 -10   3 427.356 6.44571   2
   1 -10   3 377.270 6.26049   1
   1 -10   3 832.355 38.1518  -2
   1 -10   3 832.355 38.1518   1
   2 -10   3 53.6784 1.84377   1
   2 -10   3 55.5358 1.84510   2
   2 -10   3 114.645 9.73276  -2
   2 -10   3 114.645 9.73276   1
   3 -10   3 473.180 7.11135   2
   3 -10   3 427.541 6.59883   1
   3 -10   3 860.265 40.4386  -2
   3 -10   3 860.265 40.4386   1
   4 -10   3 791.075 11.0845   2
   4 -10   3 714.199 10.1850   1
   4 -10   3 1452.80 64.7608  -2
   4 -10   3 1452.80 64.7608   1
   5 -10   3 58.7708 2.72027   2
   5 -10   3 49.4601 2.59914   1
   5 -10   3 110.367 18.9013  -2
   5 -10   3 110.367 18.9013   1
   6 -10   3 10.9510 2.65284   1
   6 -10   3 12.2322 2.25772   2
   6 -10   3 20.1873 19.7019  -2
   6 -10   3 20.1873 19.7019   1
   7 -10   3 0.63872 2.96714   2
   7 -10   3 -3.2360 3.05611   1
   7 -10   3 27.9261 21.1053  -2
   7 -10   3 27.9261 21.1053   1
   8 -10   3 121.042 5.45828   1
   8 -10   3 129.034 5.50096   2
   8 -10   3 233.680 27.8723  -2
   8 -10   3 233.680 27.8723   1
   9 -10   3 364.322 9.79400   2
   9 -10   3 346.458 9.57268   1
   9 -10   3 673.815 45.2937  -2
   9 -10   3 673.815 45.2937   1
  10 -10   3 137.904 7.42920   2
  10 -10   3 108.938 7.39825   1
  10 -10   3 288.248 34.8102  -2
  10 -10   3 288.248 34.8102   1
  11 -10   3 42.1361 7.03850   2
  11 -10   3 44.8798 6.94442   1
 -11  -9   3 4.76563 6.62572   1
 -11  -9   3 1.39987 6.21843   2
 -10  -9   3 0.03534 5.40309   2
 -10  -9   3 8.46156 5.40960   1
  -9  -9   3 82.4992 5.77833   1
  -9  -9   3 84.6417 5.77804   2
  -8  -9   3 215.765 8.03596   1
  -8  -9   3 230.561 8.53656   2
  -7  -9   3 494.102 9.96003   2
  -7  -9   3 461.003 11.6133   1
  -6  -9   3 28.2074 1.46449   2
  -6  -9   3 28.6912 1.87125   1
  -5  -9   3 201.403 4.08641   1
  -5  -9   3 214.790 4.25105   2
  -4  -9   3 8.58845 1.41215   2
  -4  -9   3 6.84236 1.48386   1
  -4  -9   3 21.9498 8.48421  -2
  -4  -9   3 21.9498 8.48421   1
  -3  -9   3 119.917 3.07466   2
  -3  -9   3 120.498 3.05036   1
  -3  -9   3 242.209 14.6060  -2
  -3  -9   3 242.209 14.6060   1
  -2  -9   3 253.219 4.82793   2
  -2  -9   3 235.867 4.63821   1
  -2  -9   3 507.224 18.6019  -2
  -2  -9   3 507.224 18.6019   1
  -1  -9   3 111.667 2.66340   1
  -1  -9   3 124.794 2.80870   2
  -1  -9   3 235.750 9.10431  -2
  -1  -9   3 235.750 9.10431   1
   0  -9   3 1094.90 28.2761  -2
   0  -9   3 1094.90 28.2761   1
   0  -9   3 514.035 7.61432   1
   0  -9   3 540.046 8.42204   2
   1  -9   3 863.563 13.0125   1
   1  -9   3 1733.17 53.4292  -2
   1  -9   3 1733.17 53.4292   1
   1  -9   3 922.379 13.7677   2
   2  -9   3 140.362 7.92823  -2
   2  -9   3 140.362 7.92823   1
   2  -9   3 76.8291 2.12803   2
   2  -9   3 74.8503 2.31944   1
   3  -9   3 7.26934 1.43346   1
   3  -9   3 13.8127 7.72701  -2
   3  -9   3 13.8127 7.72701   1
   3  -9   3 5.58007 1.39010   2
   4  -9   3 127.537 3.11018   1
   4  -9   3 143.158 3.33819   2
   4  -9   3 270.716 19.1004  -2
   4  -9   3 270.716 19.1004   1
   5  -9   3 202.619 4.25093   2
   5  -9   3 175.622 4.37455   1
   5  -9   3 389.138 25.2626  -2
   5  -9   3 389.138 25.2626   1
   6  -9   3 703.898 12.3194   1
   6  -9   3 769.709 13.2106   2
   6  -9   3 1469.82 67.4021  -2
   6  -9   3 1469.82 67.4021   1
   7  -9   3 66.9160 4.04050   1
   7  -9   3 78.1478 4.23431   2
   7  -9   3 117.317 21.7056  -2
   7  -9   3 117.317 21.7056   1
   8  -9   3 31.4385 3.77388   1
   8  -9   3 24.8255 3.72017   2
   8  -9   3 81.5879 26.3872  -2
   8  -9   3 81.5879 26.3872   1
   9  -9   3 11.5112 3.91070   2
   9  -9   3 6.78157 3.70360   1
   9  -9   3 22.9441 26.6993  -2
   9  -9   3 22.9441 26.6993   1
  10  -9   3 -3.4551 4.22861   2
  10  -9   3 1.67756 4.51241   1
  10  -9   3 29.2865 31.9599  -2
  10  -9   3 29.2865 31.9599   1
  11  -9   3 63.1263 7.97883   1
  11  -9   3 76.4546 8.13535   2
  11  -9   3 177.432 38.1735  -2
  11  -9   3 177.432 38.1735   1
 -11  -8   3 53.7837 7.41822   2
 -11  -8   3 44.3508 6.80925   1
 -10  -8   3 -0.6306 5.27104   2
 -10  -8   3 1.89527 5.26199   1
  -9  -8   3 47.0666 4.79954   1
  -9  -8   3 51.9003 5.93089   2
  -8  -8   3 33.3781 3.81684   2
  -8  -8   3 24.2740 3.95738   1
  -7  -8   3 12.2056 1.65031   1
  -7  -8   3 12.7108 2.14058   2
  -6  -8   3 161.333 3.24929   2
  -6  -8   3 144.007 3.34539   1
  -5  -8   3 3.29030 1.23439   2
  -5  -8   3 4.41659 1.31220   1
  -4  -8   3 280.836 4.83544   1
  -4  -8   3 304.292 5.12587   2
  -4  -8   3 632.630 29.4858  -2
  -4  -8   3 632.630 29.4858   1
  -3  -8   3 1167.42 16.9150   2
  -3  -8   3 1038.75 14.3749   1
  -3  -8   3 2196.68 95.3822  -2
  -3  -8   3 2196.68 95.3822   1
  -2  -8   3 465.485 7.55083   2
  -2  -8   3 439.110 7.19241   1
  -2  -8   3 988.276 44.7752  -2
  -2  -8   3 988.276 44.7752   1
  -1  -8   3 87.9200 2.27956   1
  -1  -8   3 93.3056 2.30829   2
  -1  -8   3 180.383 7.70094  -2
  -1  -8   3 180.383 7.70094   1
   0  -8   3 11.3854 1.22019   1
   0  -8   3 13.4927 1.22754   2
   0  -8   3 27.5010 5.62736  -2
   0  -8   3 27.5010 5.62736   1
   1  -8   3 755.674 12.0480   1
   1  -8   3 823.716 13.0149   2
   1  -8   3 1663.29 42.1033  -2
   1  -8   3 1663.29 42.1033   1
   2  -8   3 407.014 6.28175   1
   2  -8   3 443.358 6.33617   2
   2  -8   3 874.427 28.4965  -2
   2  -8   3 874.427 28.4965   1
   3  -8   3 3.80932 1.36010   2
   3  -8   3 3.21068 1.34904   1
   3  -8   3 -0.7788 5.79557  -2
   3  -8   3 -0.7788 5.79557   1
   4  -8   3 24.1300 1.58403   2
   4  -8   3 21.9538 1.58350   1
   4  -8   3 57.9227 12.9438  -2
   4  -8   3 57.9227 12.9438   1
   5  -8   3 259.402 4.49725   2
   5  -8   3 242.215 4.32638   1
   5  -8   3 535.361 29.7199  -2
   5  -8   3 535.361 29.7199   1
   6  -8   3 2.04183 2.24173   1
   6  -8   3 3.37541 2.29062   2
   6  -8   3 -10.924 16.8122  -2
   6  -8   3 -10.924 16.8122   1
   7  -8   3 2.76439 2.93489   2
   7  -8   3 27.0382 19.3804  -2
   7  -8   3 27.0382 19.3804   1
   7  -8   3 7.32850 2.89381   1
   8  -8   3 87.3520 4.53128   2
   8  -8   3 99.3803 4.89758   1
   8  -8   3 190.036 25.8658  -2
   8  -8   3 190.036 25.8658   1
   9  -8   3 31.9985 3.97783   2
   9  -8   3 33.3328 4.09431   1
   9  -8   3 35.8062 28.9122  -2
   9  -8   3 35.8062 28.9122   1
  10  -8   3 91.4206 6.04574   1
  10  -8   3 86.7524 5.73896   2
  10  -8   3 213.087 32.0077  -2
  10  -8   3 213.087 32.0077   1
  11  -8   3 122.670 8.55532   1
  11  -8   3 136.133 8.55236   2
  12  -8   3 7.92570 7.23330   1
  12  -8   3 -2.2967 6.91497   2
 -12  -7   3 37.0480 8.91481   1
 -12  -7   3 32.6230 9.09934   2
 -11  -7   3 1.73436 5.80464   1
 -11  -7   3 -0.6387 7.37683   2
 -10  -7   3 11.3291 5.66813   2
 -10  -7   3 17.0998 5.49246   1
  -9  -7   3 -0.5264 4.56532   2
  -9  -7   3 -5.0573 3.76706   1
  -8  -7   3 37.1704 3.74183   1
  -8  -7   3 36.7716 4.20967   2
  -7  -7   3 77.3723 3.47414   2
  -7  -7   3 72.9045 2.79199   1
  -6  -7   3 92.5872 2.74777   2
  -6  -7   3 89.4045 2.74583   1
  -5  -7   3 1.22896 1.30409   1
  -5  -7   3 -0.4300 1.27128   2
  -4  -7   3 13.0005 6.88200  -2
  -4  -7   3 13.0005 6.88200   1
  -4  -7   3 -0.1505 1.28760   1
  -4  -7   3 -0.9269 1.14641   2
  -3  -7   3 122.268 2.97026   2
  -3  -7   3 112.856 2.57448   1
  -3  -7   3 243.634 9.46103  -2
  -3  -7   3 243.634 9.46103   1
  -2  -7   3 407.471 6.56820   2
  -2  -7   3 368.240 6.01560   1
  -2  -7   3 764.122 24.1473  -2
  -2  -7   3 764.122 24.1473   1
  -1  -7   3 275.483 4.46292   1
  -1  -7   3 293.685 5.08737   2
  -1  -7   3 609.089 20.0437  -2
  -1  -7   3 609.089 20.0437   1
   0  -7   3 918.511 13.1744   2
   0  -7   3 841.815 12.3237   1
   0  -7   3 1738.59 37.4197  -2
   0  -7   3 1738.59 37.4197   1
   1  -7   3 505.264 17.6057  -2
   1  -7   3 505.264 17.6057   1
   1  -7   3 227.200 3.76171   1
   1  -7   3 245.309 4.24524   2
   2  -7   3 105.073 2.78840   2
   2  -7   3 190.004 6.89040  -2
   2  -7   3 190.004 6.89040   1
   2  -7   3 94.2782 2.67640   1
   3  -7   3 519.696 7.72030   1
   3  -7   3 1158.38 30.1939  -2
   3  -7   3 1158.38 30.1939   1
   3  -7   3 589.249 8.60249   2
   4  -7   3 73.2634 2.11623   2
   4  -7   3 69.9891 2.13244   1
   4  -7   3 152.447 10.3345  -2
   4  -7   3 152.447 10.3345   1
   5  -7   3 7.43054 1.25958   2
   5  -7   3 7.30301 1.19040   1
   5  -7   3 13.4310 14.1964  -2
   5  -7   3 13.4310 14.1964   1
   6  -7   3 57.7039 2.94171   2
   6  -7   3 58.7424 3.03460   1
   6  -7   3 109.025 17.5452  -2
   6  -7   3 109.025 17.5452   1
   7  -7   3 14.8707 2.91271   1
   7  -7   3 10.1399 2.75668   2
   7  -7   3 -20.193 18.4359  -2
   7  -7   3 -20.193 18.4359   1
   8  -7   3 35.5702 3.97553   1
   8  -7   3 48.3286 24.9640  -2
   8  -7   3 48.3286 24.9640   1
   8  -7   3 32.6916 3.61540   2
   9  -7   3 24.9993 3.82706   2
   9  -7   3 16.6959 4.01253   1
   9  -7   3 57.0358 28.0744  -2
   9  -7   3 57.0358 28.0744   1
  10  -7   3 3.48697 4.94787   1
  10  -7   3 -3.3545 4.22650   2
  11  -7   3 154.495 8.36118   2
  11  -7   3 123.868 8.99499   1
  12  -7   3 242.240 12.6428   2
  12  -7   3 215.454 12.0425   1
 -12  -6   3 6.52651 8.10261   1
 -12  -6   3 20.2080 12.9125   2
 -11  -6   3 64.6910 7.58630   2
 -11  -6   3 65.7771 9.03126   1
 -10  -6   3 53.6844 6.33226   1
 -10  -6   3 55.5548 6.67638   2
  -9  -6   3 45.9769 5.55808   1
  -9  -6   3 46.7875 5.80883   2
  -8  -6   3 36.6544 2.63812   1
  -8  -6   3 40.6726 5.03316   2
  -7  -6   3 266.762 6.07552   2
  -7  -6   3 228.485 5.18366   1
  -6  -6   3 513.098 8.99103   1
  -6  -6   3 565.418 9.78186   2
  -5  -6   3 1047.95 15.5630   1
  -5  -6   3 1145.12 15.9380   2
  -4  -6   3 40.3402 1.83363   2
  -4  -6   3 38.6359 1.74871   1
  -4  -6   3 76.1713 9.48442  -2
  -4  -6   3 76.1713 9.48442   1
  -3  -6   3 248.109 4.48718   2
  -3  -6   3 222.935 3.86676   1
  -3  -6   3 482.355 22.8435  -2
  -3  -6   3 482.355 22.8435   1
  -2  -6   3 3.68003 0.99262   2
  -2  -6   3 2.05378 1.11462   1
  -2  -6   3 6.96239 4.40027  -2
  -2  -6   3 6.96239 4.40027   1
  -1  -6   3 317.397 5.63793   2
  -1  -6   3 283.037 4.99443   1
  -1  -6   3 598.055 15.9642  -2
  -1  -6   3 598.055 15.9642   1
   0  -6   3 65.3464 1.69099   1
   0  -6   3 139.980 6.19257  -2
   0  -6   3 139.980 6.19257   1
   0  -6   3 71.8323 1.92753   2
   1  -6   3 273.067 4.46947   1
   1  -6   3 309.397 6.59895   2
   1  -6   3 618.701 12.8698  -2
   1  -6   3 618.701 12.8698   1
   2  -6   3 1402.12 20.9510   1
   2  -6   3 3087.37 58.8958  -2
   2  -6   3 3087.37 58.8958   1
   2  -6   3 1565.30 23.2861   2
   3  -6   3 718.883 10.1898   2
   3  -6   3 1408.24 35.9698  -2
   3  -6   3 1408.24 35.9698   1
   3  -6   3 666.579 9.49500   1
   4  -6   3 195.251 3.55584   2
   4  -6   3 186.882 3.44006   1
   4  -6   3 399.334 15.8004  -2
   4  -6   3 399.334 15.8004   1
   5  -6   3 51.4265 2.06635   1
   5  -6   3 95.9088 9.74562  -2
   5  -6   3 95.9088 9.74562   1
   5  -6   3 55.2516 1.81226   2
   6  -6   3 55.0398 2.76578   2
   6  -6   3 55.4209 3.01120   1
   6  -6   3 111.940 16.8468  -2
   6  -6   3 111.940 16.8468   1
   7  -6   3 412.666 9.08352   1
   7  -6   3 472.596 9.90717   2
   7  -6   3 829.723 42.8988  -2
   7  -6   3 829.723 42.8988   1
   8  -6   3 798.040 16.5746   2
   8  -6   3 709.350 15.1098   1
   8  -6   3 1521.15 71.4955  -2
   8  -6   3 1521.15 71.4955   1
   9  -6   3 342.064 9.86081   2
   9  -6   3 318.249 9.43262   1
   9  -6   3 658.212 40.8015  -2
   9  -6   3 658.212 40.8015   1
  10  -6   3 31.0818 5.10909   1
  10  -6   3 46.1882 5.00150   2
  11  -6   3 30.7646 6.79590   2
  11  -6   3 28.9714 6.73269   1
  12  -6   3 15.6843 6.85796   2
  12  -6   3 24.8443 7.22739   1
  12  -5   2 100.469 39.3770  -2
  12  -6   3 100.469 39.3770   1
 -12  -5   3 16.9307 8.81192   2
 -12  -5   3 38.8294 12.5881   1
 -11  -5   3 2.43943 5.18901   2
 -11  -5   3 7.64091 5.80234   1
 -10  -5   3 296.284 10.8325   2
 -10  -5   3 273.683 11.8999   1
  -9  -5   3 59.5350 5.93771   1
  -9  -5   3 54.5509 5.21176   2
  -8  -5   3 152.357 5.13866   2
  -8  -5   3 148.035 5.46653   1
  -7  -5   3 9.97471 1.67295   2
  -7  -5   3 11.0133 1.79148   1
  -6  -5   3 96.5839 3.16144   2
  -6  -5   3 94.1777 3.08704   1
  -5  -5   3 34.0730 1.83449   2
  -5  -5   3 34.7458 1.88785   1
  -5  -5   3 63.9604 9.94454  -2
  -5  -5   3 63.9604 9.94454   1
  -4  -5   3 157.183 3.58727   2
  -4  -5   3 309.262 16.2748  -2
  -4  -5   3 309.262 16.2748   1
  -4  -5   3 145.579 3.41179   1
  -3  -5   3 0.52512 0.92240   1
  -3  -5   3 2.61594 1.25783   2
  -3  -5   3 0.71031 4.18175  -2
  -3  -5   3 0.71031 4.18175   1
  -2  -5   3 32.3076 1.34339   1
  -2  -5   3 52.0610 7.03538  -2
  -2  -5   3 52.0610 7.03538   1
  -2  -5   3 32.9744 1.31857   2
  -1  -5   3 266.390 4.51189   2
  -1  -5   3 244.276 4.23773   1
  -1  -5   3 551.827 25.9305  -2
  -1  -5   3 551.827 25.9305   1
   0  -5   3 1011.90 22.3534  -2
   0  -5   3 1011.90 22.3534   1
   0  -5   3 527.560 8.30078   2
   0  -5   3 475.451 7.18596   1
   1  -5   3 328.886 5.10284   1
   1  -5   3 671.107 12.5638  -2
   1  -5   3 671.107 12.5638   1
   1  -5   3 366.391 6.05096   2
   2  -5   3 19.1950 1.23531   2
   2  -5   3 34.8747 4.09525  -2
   2  -5   3 34.8747 4.09525   1
   2  -5   3 16.8623 1.22410   1
   3  -5   3 481.039 7.36752   1
   3  -5   3 539.360 7.80153   2
   3  -5   3 1049.11 27.2313  -2
   3  -5   3 1049.11 27.2313   1
   4  -5   3 323.772 4.69955   1
   4  -5   3 361.247 5.15767   2
   4  -5   3 708.819 23.8237  -2
   4  -5   3 708.819 23.8237   1
   5  -5   3 556.124 7.94885   1
   5  -5   3 609.488 9.22032   2
   5  -5   3 1177.92 37.9019  -2
   5  -5   3 1177.92 37.9019   1
   6  -5   3 12.7334 1.88734   2
   6  -5   3 20.7589 9.23841  -2
   6  -5   3 20.7589 9.23841   1
   6  -5   3 11.0349 1.89102   1
   7  -5   3 238.288 5.47099   1
   7  -5   3 259.911 6.61924   2
   7  -5   3 478.892 31.1048  -2
   7  -5   3 478.892 31.1048   1
   8  -5   3 13.8367 3.39629   2
   8  -5   3 4.13349 3.12113   1
   8  -5   3 -5.4729 20.7580  -2
   8  -5   3 -5.4729 20.7580   1
   9  -5   3 217.672 7.52987   2
   9  -5   3 187.557 6.93977   1
   9  -5   3 451.141 35.7842  -2
   9  -5   3 451.141 35.7842   1
  10  -5   3 98.9137 5.72831   2
  10  -5   3 80.1346 5.45593   1
  11  -5   3 114.547 7.25748   1
  11  -5   3 120.228 7.39782   2
  11  -4   2 206.967 36.3416  -2
  11  -5   3 206.967 36.3416   1
  12  -4   2 123.020 22.2619  -2
  12  -5   3 123.020 22.2619   1
  12  -5   3 161.940 10.5669   2
  12  -5   3 131.162 12.3502   1
 -12  -4   3 7.24558 8.31495   2
 -12  -4   3 34.8908 7.80204   1
 -11  -4   3 7.03582 5.08960   1
 -11  -4   3 4.38808 5.28677   2
 -10  -4   3 65.1984 6.03438   2
 -10  -4   3 60.7852 5.64665   1
  -9  -4   3 -2.1592 3.89699   2
  -9  -4   3 -1.2972 3.80277   1
  -8  -4   3 -1.6736 2.18963   1
  -8  -4   3 -2.4645 2.17897   2
  -7  -4   3 0.94688 1.70225   1
  -7  -4   3 3.60711 1.70462   2
  -7  -4   3 -33.749 15.9358  -2
  -7  -4   3 -33.749 15.9358   1
  -6  -4   3 120.579 3.32298   2
  -6  -4   3 112.726 3.22389   1
  -5  -4   3 570.196 11.2880   1
  -5  -4   3 1137.97 50.4328  -2
  -5  -4   3 1137.97 50.4328   1
  -5  -4   3 625.979 11.0871   2
  -4  -4   3 28.5298 1.97561   1
  -4  -4   3 31.1286 1.78687   2
  -4  -4   3 64.7251 9.42028  -2
  -4  -4   3 64.7251 9.42028   1
  -3  -4   3 231.954 4.37500   1
  -3  -4   3 259.763 4.82948   2
  -3  -4   3 471.902 15.4457  -2
  -3  -4   3 471.902 15.4457   1
  -2  -4   3 495.237 7.56735   2
  -2  -4   3 446.846 6.91986   1
  -2  -4   3 885.762 27.0502  -2
  -2  -4   3 885.762 27.0502   1
  -1  -4   3 265.051 4.34446   1
  -1  -4   3 545.400 17.6762  -2
  -1  -4   3 545.400 17.6762   1
  -1  -4   3 281.903 4.56091   2
   0  -4   3 2661.61 66.2348  -2
   0  -4   3 2661.61 66.2348   1
   0  -4   3 1356.60 20.2944   2
   0  -4   3 1280.98 17.8393   1
   1  -4   3 225.289 3.69940   1
   1  -4   3 237.503 4.53175   2
   1  -4   3 462.224 8.96871  -2
   1  -4   3 462.224 8.96871   1
   2  -4   3 34.9452 3.68915  -2
   2  -4   3 34.9452 3.68915   1
   2  -4   3 16.3507 1.08118   1
   2  -4   3 18.0760 1.09239   2
   3  -4   3 43.8630 1.47007   2
   3  -4   3 40.6637 1.39964   1
   3  -4   3 85.3383 4.61546  -2
   3  -4   3 85.3383 4.61546   1
   4  -4   3 21.6770 1.02221   2
   4  -4   3 20.6094 1.47257   1
   4  -4   3 35.3760 7.02668  -2
   4  -4   3 35.3760 7.02668   1
   5  -4   3 5.93036 1.02159   2
   5  -4   3 5.92919 1.37132   1
   5  -4   3 10.5534 7.81167  -2
   5  -4   3 10.5534 7.81167   1
   6  -4   3 224.308 4.66876   1
   6  -4   3 247.437 5.37481   2
   6  -4   3 490.196 18.8796  -2
   6  -4   3 490.196 18.8796   1
   7  -4   3 33.6799 2.27163   1
   7  -4   3 36.4272 2.30555   2
   7  -4   3 50.8579 19.5740  -2
   7  -4   3 50.8579 19.5740   1
   8  -4   3 198.683 6.14319   1
   8  -4   3 217.834 7.11438   2
   8  -4   3 407.714 31.0531  -2
   8  -4   3 407.714 31.0531   1
   9  -4   3 164.689 6.38033   2
   9  -4   3 148.092 6.07247   1
   9  -4   3 326.651 32.1681  -2
   9  -4   3 326.651 32.1681   1
  10  -4   3 14.8501 3.97668   2
  10  -4   3 8.95200 3.74594   1
  11  -4   3 18.4877 5.32125   2
  11  -3   2 34.2290 33.4140  -2
  11  -4   3 34.2290 33.4140   1
  11  -4   3 12.6075 5.14773   1
  12  -4   3 4.43938 6.47395   2
  12  -4   3 8.08773 6.77511   1
  12  -3   2 41.3225 30.3301  -2
  12  -4   3 41.3225 30.3301   1
 -12  -3   3 9.14074 7.25690   2
 -12  -3   3 -3.6760 5.65177   1
 -11  -3   3 16.6759 5.37617   2
 -11  -3   3 25.2926 5.45556   1
 -10  -3   3 5.64170 4.42636   1
 -10  -3   3 8.46598 4.55964   2
  -9  -3   3 242.198 8.97990   1
  -9  -3   3 252.654 9.27963   2
  -8  -3   3 135.667 7.14143   2
  -8  -3   3 145.265 7.37470   1
  -8  -3   3 258.430 24.0487  -2
  -8  -3   3 258.430 24.0487   1
  -7  -3   3 26.8228 15.6958  -2
  -7  -3   3 26.8228 15.6958   1
  -7  -3   3 17.5797 2.08655   1
  -7  -3   3 24.6533 2.18507   2
  -6  -3   3 -0.4626 1.48457   2
  -6  -3   3 1.15720 1.52974   1
  -6  -3   3 -2.2565 12.8028  -2
  -6  -3   3 -2.2565 12.8028   1
  -5  -3   3 41.9762 1.97693   1
  -5  -3   3 40.6164 2.00089   2
  -5  -3   3 69.0564 8.06457  -2
  -5  -3   3 69.0564 8.06457   1
  -4  -3   3 64.7297 2.50683   1
  -4  -3   3 62.7924 2.29523   2
  -4  -3   3 97.6337 7.54542  -2
  -4  -3   3 97.6337 7.54542   1
  -3  -3   3 164.447 3.62137   1
  -3  -3   3 182.018 4.27246   2
  -3  -3   3 341.545 16.8662  -2
  -3  -3   3 341.545 16.8662   1
  -2  -3   3 610.260 9.66067   2
  -2  -3   3 554.946 8.87327   1
  -2  -3   3 1152.76 28.6668  -2
  -2  -3   3 1152.76 28.6668   1
  -1  -3   3 564.637 8.80593   1
  -1  -3   3 1180.47 36.3514  -2
  -1  -3   3 1180.47 36.3514   1
  -1  -3   3 614.478 8.97927   2
   0  -3   3 37.9902 1.07842   2
   0  -3   3 33.5597 0.94311   1
   0  -3   3 62.2746 4.25639  -2
   0  -3   3 62.2746 4.25639   1
   1  -3   3 171.084 2.63124   1
   1  -3   3 189.063 3.01352   2
   1  -3   3 349.275 7.01507  -2
   1  -3   3 349.275 7.01507   1
   2  -3   3 72.4944 3.91647  -2
   2  -3   3 72.4944 3.91647   1
   2  -3   3 40.4870 1.18717   1
   2  -3   3 38.5356 1.11488   2
   3  -3   3 52.9939 1.48765   2
   3  -3   3 102.703 4.15789  -2
   3  -3   3 102.703 4.15789   1
   3  -3   3 47.6759 1.38871   1
   4  -3   3 1201.13 16.4138   1
   4  -3   3 2491.49 75.6188  -2
   4  -3   3 2491.49 75.6188   1
   4  -3   3 1337.85 17.4309   2
   5  -3   3 556.106 8.24404   1
   5  -3   3 1127.78 36.1086  -2
   5  -3   3 1127.78 36.1086   1
   5  -3   3 613.758 9.46371   2
   6  -3   3 182.639 3.09867   1
   6  -3   3 198.267 3.91069   2
   6  -3   3 385.613 15.8076  -2
   6  -3   3 385.613 15.8076   1
   7  -3   3 11.0695 1.85763   2
   7  -3   3 11.5381 1.79234   1
   7  -3   3 10.9808 18.9296  -2
   7  -3   3 10.9808 18.9296   1
   8  -3   3 73.7000 4.17855   2
   8  -3   3 96.4243 23.7480  -2
   8  -3   3 96.4243 23.7480   1
   8  -3   3 55.6508 3.53557   1
   9  -3   3 58.1584 4.02965   1
   9  -3   3 60.1884 4.38390   2
  10  -3   3 405.550 10.7954   1
  10  -3   3 446.038 11.4511   2
  11  -3   3 96.5633 6.75741   1
  11  -3   3 113.376 7.13246   2
  11  -2   2 185.520 35.3045  -2
  11  -3   3 185.520 35.3045   1
  12  -3   3 6.35223 7.98673   2
  12  -3   3 7.44984 6.44942   1
  12  -2   2 33.7723 29.0142  -2
  12  -3   3 33.7723 29.0142   1
 -12  -2   3 186.511 12.0612   1
 -12  -2   3 187.741 10.4955   2
 -12  -3   4 312.904 33.3130  -2
 -12  -2   3 312.904 33.3130   1
 -11  -2   3 105.820 4.95168   2
 -11  -2   3 95.5925 5.12535   1
 -10  -2   3 5.94192 2.75212   1
 -10  -2   3 6.87653 2.75604   2
  -9  -2   3 -1.1684 2.08963   2
  -9  -2   3 -2.8334 3.86991   1
  -8  -2   3 158.939 6.45549   2
  -8  -2   3 141.935 6.10242   1
  -8  -2   3 309.628 25.1971  -2
  -8  -2   3 309.628 25.1971   1
  -7  -2   3 228.887 5.67751   2
  -7  -2   3 215.981 5.40620   1
  -7  -2   3 444.668 27.1341  -2
  -7  -2   3 444.668 27.1341   1
  -6  -2   3 202.145 4.94061   1
  -6  -2   3 227.486 5.27130   2
  -6  -2   3 433.202 24.8252  -2
  -6  -2   3 433.202 24.8252   1
  -5  -2   3 665.198 12.8918   2
  -5  -2   3 599.791 11.7936   1
  -5  -2   3 1219.31 37.7462  -2
  -5  -2   3 1219.31 37.7462   1
  -4  -2   3 380.531 6.56346   1
  -4  -2   3 793.664 25.3161  -2
  -4  -2   3 793.664 25.3161   1
  -4  -2   3 421.385 7.14727   2
  -3  -2   3 738.651 13.8766   1
  -3  -2   3 801.996 12.5426   2
  -3  -2   3 1517.16 45.3302  -2
  -3  -2   3 1517.16 45.3302   1
  -2  -2   3 30.6813 1.25659   2
  -2  -2   3 27.5957 1.21223   1
  -2  -2   3 57.9251 3.35669  -2
  -2  -2   3 57.9251 3.35669   1
  -1  -2   3 1344.85 18.6673   1
  -1  -2   3 2661.13 64.8026  -2
  -1  -2   3 2661.13 64.8026   1
  -1  -2   3 1494.89 19.6319   2
   0  -2   3 1115.78 48.7460  -2
   0  -2   3 1115.78 48.7460   1
   0  -2   3 559.164 6.56580   2
   0  -2   3 503.082 6.18811   1
   1  -2   3 2384.61 32.1981   1
   1  -2   3 2504.08 33.7712   2
   1  -2   3 4788.83 91.0186  -2
   1  -2   3 4788.83 91.0186   1
   2  -2   3 1113.15 13.3897   2
   2  -2   3 1009.62 13.3684   1
   2  -2   3 2109.69 44.7710  -2
   2  -2   3 2109.69 44.7710   1
   3  -2   3 26.6633 1.28007   2
   3  -2   3 24.8162 1.15898   1
   3  -2   3 57.2717 5.65389  -2
   3  -2   3 57.2717 5.65389   1
   4  -2   3 13.5290 1.21518   2
   4  -2   3 11.9305 1.13223   1
   4  -2   3 22.6739 5.93743  -2
   4  -2   3 22.6739 5.93743   1
   5  -2   3 752.207 8.92236   1
   5  -2   3 824.567 11.1052   2
   5  -2   3 1511.55 66.3228  -2
   5  -2   3 1511.55 66.3228   1
   6  -2   3 286.555 3.98716   2
   6  -2   3 516.981 19.2398  -2
   6  -2   3 516.981 19.2398   1
   6  -2   3 256.933 3.66823   1
   7  -2   3 399.312 27.7311  -2
   7  -2   3 399.312 27.7311   1
   7  -2   3 216.521 4.41907   2
   7  -2   3 199.250 4.18136   1
   8  -2   3 32.1394 3.08728   2
   8  -2   3 27.9606 2.97831   1
   8  -2   3 42.6193 22.6625  -2
   8  -2   3 42.6193 22.6625   1
   9  -2   3 5.80102 2.77776   1
   9  -2   3 -2.9327 3.09588   2
  10  -2   3 31.2204 4.12783   2
  10  -2   3 24.9431 3.69504   1
  11  -2   3 17.1715 4.98888   1
  11  -2   3 18.7179 5.09078   2
  11  -1   2 72.9931 25.3444  -2
  11  -2   3 72.9931 25.3444   1
  12  -2   3 4.81813 6.43837   2
  12  -2   3 -1.5562 7.73554   1
  12  -1   2 163.477 34.1388  -2
  12  -2   3 163.477 34.1388   1
  13  -2   3 -6.8212 7.35807   2
  13  -1   2 18.2662 16.8065  -2
  13  -2   3 18.2662 16.8065   1
 -12  -1   3 20.2740 8.60781   2
 -12  -1   3 18.6380 6.44746   1
 -11  -1   3 83.2169 4.80953   2
 -11  -1   3 87.6470 4.87182   1
 -10  -1   3 160.841 5.78737   2
 -10  -1   3 149.037 5.93981   1
  -9  -1   3 29.7085 22.4200  -2
  -9  -1   3 29.7085 22.4200   1
  -9  -1   3 4.70858 2.38153   2
  -9  -1   3 -0.0644 2.33329   1
  -8  -1   3 6.32785 1.96688   1
  -8  -1   3 2.25392 1.94237   2
  -8  -1   3 21.0998 19.3817  -2
  -8  -1   3 21.0998 19.3817   1
  -7  -1   3 52.4958 2.78879   2
  -7  -1   3 38.9444 2.61123   1
  -7  -1   3 93.5119 17.4179  -2
  -7  -1   3 93.5119 17.4179   1
  -6  -1   3 84.2054 3.40717   2
  -6  -1   3 147.699 10.6679  -2
  -6  -1   3 147.699 10.6679   1
  -6  -1   3 70.7087 2.99816   1
  -5  -1   3 -0.7776 1.13495   2
  -5  -1   3 1.12927 1.15174   1
  -5  -1   3 3.05480 7.64180  -2
  -5  -1   3 3.05480 7.64180   1
  -4  -1   3 162.492 3.76155   2
  -4  -1   3 146.040 3.50038   1
  -4  -1   3 310.403 12.5526  -2
  -4  -1   3 310.403 12.5526   1
  -3  -1   3 499.079 7.65370   2
  -3  -1   3 460.814 7.65129   1
  -3  -1   3 952.347 29.3179  -2
  -3  -1   3 952.347 29.3179   1
  -2  -1   3 200.542 4.09603   2
  -2  -1   3 374.158 12.4017  -2
  -2  -1   3 374.158 12.4017   1
  -2  -1   3 182.684 2.92686   1
  -1  -1   3 90.9858 2.63801   2
  -1  -1   3 182.199 4.05867  -2
  -1  -1   3 182.199 4.05867   1
  -1  -1   3 84.8137 2.15566   1
   0  -1   3 1018.58 29.2874  -2
   0  -1   3 1018.58 29.2874   1
   0  -1   3 517.947 7.38641   2
   0  -1   3 474.155 7.14596   1
   1  -1   3 135.484 5.00664  -2
   1  -1   3 135.484 5.00664   1
   1  -1   3 67.1165 1.62932   2
   1  -1   3 65.4325 1.72527   1
   2  -1   3 1936.06 47.9080  -2
   2  -1   3 1936.06 47.9080   1
   2  -1   3 988.720 13.8450   2
   2  -1   3 896.271 13.4694   1
   3  -1   3 1010.95 15.5468   1
   3  -1   3 1138.31 18.8322   2
   3  -1   3 2093.95 63.2969  -2
   3  -1   3 2093.95 63.2969   1
   4  -1   3 262.480 4.19653   2
   4  -1   3 234.109 3.43584   1
   4  -1   3 499.981 17.3543  -2
   4  -1   3 499.981 17.3543   1
   5  -1   3 80.9691 1.74762   2
   5  -1   3 76.5355 1.58971   1
   5  -1   3 153.007 14.4282  -2
   5  -1   3 153.007 14.4282   1
   6  -1   3 39.4414 1.25830   2
   6  -1   3 35.2878 1.22830   1
   6  -1   3 71.2898 14.6619  -2
   6  -1   3 71.2898 14.6619   1
   7  -1   3 16.4384 1.64714   2
   7  -1   3 16.0708 1.34206   1
   7  -1   3 21.6105 16.7703  -2
   7  -1   3 21.6105 16.7703   1
   8  -1   3 49.3569 2.79163   2
   8  -1   3 49.6185 3.03709   1
   8  -1   3 60.4105 22.3459  -2
   8  -1   3 60.4105 22.3459   1
   9  -1   3 33.0089 3.30927   1
   9  -1   3 31.0687 3.37406   2
  10  -1   3 42.8651 3.90617   1
  10  -1   3 49.5719 4.46974   2
  11  -1   3 232.095 8.45510   1
  11  -1   3 229.691 9.21377   2
  11   0   2 212.828 34.3393  -2
  11  -1   3 212.828 34.3393   1
  12  -1   3 6.46480 6.28976   2
  12  -1   3 3.35590 7.51903   1
  12   0   2 46.1298 34.5477  -2
  12  -1   3 46.1298 34.5477   1
  13   0   2 20.1610 16.7993  -2
  13  -1   3 20.1610 16.7993   1
 -12   0   3 24.6649 7.36821   1
 -12   0   3 15.1045 8.79929   2
 -11   0   3 3.43581 3.37323   1
 -11   0   3 8.90851 3.46838   2
 -10   0   3 21.4675 3.14526   2
 -10   0   3 14.8731 2.99197   1
  -9   0   3 39.1694 3.35248   1
  -9   0   3 89.5574 24.6505  -2
  -9   0   3 89.5574 24.6505   1
  -9   0   3 42.6004 3.40643   2
  -8   0   3 98.7664 4.67208   2
  -8   0   3 91.7291 4.44615   1
  -8   0   3 187.178 15.0207  -2
  -8   0   3 187.178 15.0207   1
  -7   0   3 16.5501 1.98333   2
  -7   0   3 16.0656 1.95161   1
  -7   0   3 31.9229 18.5030  -2
  -7   0   3 31.9229 18.5030   1
  -6   0   3 403.869 6.60911   1
  -6   0   3 453.436 7.29671   2
  -6   0   3 853.634 28.4349  -2
  -6   0   3 853.634 28.4349   1
  -5   0   3 175.660 3.38000   1
  -5   0   3 193.511 3.53834   2
  -5   0   3 385.657 15.2053  -2
  -5   0   3 385.657 15.2053   1
  -4   0   3 49.1413 1.57199   2
  -4   0   3 94.7833 4.30778  -2
  -4   0   3 94.7833 4.30778   1
  -4   0   3 43.8181 1.60869   1
  -3   0   3 144.694 2.80516   2
  -3   0   3 129.121 2.76095   1
  -3   0   3 257.574 7.77664  -2
  -3   0   3 257.574 7.77664   1
  -2   0   3 552.788 10.1730   2
  -2   0   3 1130.05 32.5607  -2
  -2   0   3 1130.05 32.5607   1
  -2   0   3 523.099 8.98071   1
  -1   0   3 453.859 8.50432   1
  -1   0   3 490.428 10.2358   2
  -1   0   3 970.757 17.1517  -2
  -1   0   3 970.757 17.1517   1
   0   0   3 34.2576 1.30597   2
   0   0   3 32.3668 1.22555   1
   0   0   3 58.2884 5.43593  -2
   0   0   3 58.2884 5.43593   1
   1   0   3 252.232 5.08677   1
   1   0   3 297.771 5.99866   2
   1   0   3 572.688 14.7660  -2
   1   0   3 572.688 14.7660   1
   2   0   3 190.355 3.68112   2
   2   0   3 166.422 3.31514   1
   2   0   3 351.157 9.88173  -2
   2   0   3 351.157 9.88173   1
   3   0   3 9.49478 0.85514   2
   3   0   3 20.5267 4.98945  -2
   3   0   3 20.5267 4.98945   1
   3   0   3 8.85026 1.03072   1
   4   0   3 53.8045 1.61945   1
   4   0   3 57.0660 1.56887   2
   4   0   3 108.654 6.71669  -2
   4   0   3 108.654 6.71669   1
   5   0   3 165.375 2.87092   2
   5   0   3 147.389 2.81821   1
   5   0   3 325.379 19.6475  -2
   5   0   3 325.379 19.6475   1
   6   0   3 0.62650 0.85129   2
   6   0   3 -1.0694 0.98531   1
   6   0   3 1.87128 14.6237  -2
   6   0   3 1.87128 14.6237   1
   7   0   3 384.451 5.87311   2
   7   0   3 349.672 5.81944   1
   7   0   3 725.001 38.4985  -2
   7   0   3 725.001 38.4985   1
   8   0   3 263.736 6.01731   2
   8   0   3 238.422 5.59139   1
   8   0   3 491.429 31.0654  -2
   8   0   3 491.429 31.0654   1
   9   0   3 70.9384 3.94790   2
   9   0   3 72.7352 4.00418   1
  10   0   3 2.96203 3.02543   1
  10   0   3 1.35872 3.16374   2
  10   0   3 45.8725 26.6948  -2
  10   0   3 45.8725 26.6948   1
  11   0   3 7.90384 4.67345   1
  11   0   3 10.8084 4.75601   2
  11   1   2 32.8542 30.5270  -2
  11   0   3 32.8542 30.5270   1
  12   0   3 97.6259 10.4605   1
  12   0   3 114.175 10.7769   2
  12   1   2 142.810 33.7999  -2
  12   0   3 142.810 33.7999   1
  13   1   2 135.747 18.0116  -2
  13   0   3 135.747 18.0116   1
 -12   1   3 6.26421 8.42352   2
 -12   1   3 1.51279 8.31755   1
 -12   0   4 41.2972 31.6530  -2
 -12   1   3 41.2972 31.6530   1
 -11   1   3 20.0969 4.90127   1
 -11   1   3 19.3976 5.38032   2
 -10   1   3 85.4508 4.19100   1
 -10   1   3 97.9859 5.61751   2
  -9   1   3 449.346 9.72103   2
  -9   1   3 436.056 9.67213   1
  -9   1   3 858.582 47.2074  -2
  -9   1   3 858.582 47.2074   1
  -8   1   3 470.777 11.6724   2
  -8   1   3 432.454 10.8967   1
  -8   1   3 949.258 32.9814  -2
  -8   1   3 949.258 32.9814   1
  -7   1   3 39.1240 2.98847   1
  -7   1   3 43.5413 3.04694   2
  -7   1   3 67.1058 12.0357  -2
  -7   1   3 67.1058 12.0357   1
  -6   1   3 126.451 2.89614   2
  -6   1   3 113.706 2.73408   1
  -6   1   3 231.382 19.7056  -2
  -6   1   3 231.382 19.7056   1
  -5   1   3 307.836 4.95744   1
  -5   1   3 341.386 5.39430   2
  -5   1   3 618.299 21.5639  -2
  -5   1   3 618.299 21.5639   1
  -4   1   3 530.624 7.67363   1
  -4   1   3 610.155 8.74164   2
  -4   1   3 1132.32 35.1635  -2
  -4   1   3 1132.32 35.1635   1
  -3   1   3 86.1871 2.11774   1
  -3   1   3 83.6014 2.06240   2
  -3   1   3 166.281 8.93542  -2
  -3   1   3 166.281 8.93542   1
  -2   1   3 221.269 4.78632   2
  -2   1   3 207.025 4.55596   1
  -2   1   3 443.602 9.19373  -2
  -2   1   3 443.602 9.19373   1
  -1   1   3 1.49277 0.72400   2
  -1   1   3 0.31055 0.77121   1
  -1   1   3 9.30419 1.59555  -2
  -1   1   3 9.30419 1.59555   1
   0   1   3 1142.46 21.9359   1
   0   1   3 1268.12 24.3135   2
   1   1   3 715.350 31.5772  -2
   1   1   3 715.350 31.5772   1
   1   1   3 356.646 10.3029   1
   1   1   3 359.904 10.2519   2
   2   1   3 278.290 4.23771   1
   2   1   3 301.312 5.31108   2
   2   1   3 615.623 15.9751  -2
   2   1   3 615.623 15.9751   1
   3   1   3 3.41058 0.79946   2
   3   1   3 11.6968 3.50774  -2
   3   1   3 11.6968 3.50774   1
   3   1   3 3.49031 0.79209   1
   4   1   3 69.5778 6.09250  -2
   4   1   3 69.5778 6.09250   1
   4   1   3 32.0925 1.37791   2
   4   1   3 31.3911 1.32137   1
   5   1   3 22.8384 1.36283   1
   5   1   3 25.7197 1.39100   2
   5   1   3 41.9384 12.0269  -2
   5   1   3 41.9384 12.0269   1
   6   1   3 64.0438 2.05006   1
   6   1   3 70.6375 2.20130   2
   6   1   3 136.106 14.9360  -2
   6   1   3 136.106 14.9360   1
   7   1   3 44.0753 1.97267   2
   7   1   3 46.5033 1.95725   1
   7   1   3 99.1137 16.5366  -2
   7   1   3 99.1137 16.5366   1
   8   1   3 54.0632 2.59115   1
   8   1   3 49.5835 2.78659   2
   8   1   3 116.058 21.7742  -2
   8   1   3 116.058 21.7742   1
   9   1   3 280.438 7.38294   2
   9   1   3 256.638 7.01089   1
   9   1   3 562.289 36.8875  -2
   9   1   3 562.289 36.8875   1
  10   1   3 40.9063 3.80247   2
  10   1   3 36.8162 3.63304   1
  11   1   3 25.9650 5.08027   1
  11   2   2 -13.430 28.8704  -2
  11   1   3 -13.430 28.8704   1
  11   1   3 23.5451 4.99259   2
  12   1   3 8.60730 6.24764   1
  12   2   2 61.2009 31.2157  -2
  12   1   3 61.2009 31.2157   1
  12   1   3 1.80902 7.64025   2
  13   2   2 25.4079 16.3376  -2
  13   1   3 25.4079 16.3376   1
 -12   2   3 66.3974 10.1102   1
 -12   2   3 72.6317 10.3692   2
 -12   1   4 100.821 32.5860  -2
 -12   2   3 100.821 32.5860   1
 -11   2   3 21.1034 6.04437   2
 -11   2   3 10.1391 5.48553   1
 -11   1   4 97.5923 30.3362  -2
 -11   2   3 97.5923 30.3362   1
 -10   2   3 0.31345 3.55724   1
 -10   2   3 -2.7260 4.41825   2
  -9   2   3 14.0652 3.43725   2
  -9   2   3 18.1223 2.92033   1
  -9   2   3 70.6805 25.3484  -2
  -9   2   3 70.6805 25.3484   1
  -8   2   3 326.282 7.65544   2
  -8   2   3 295.571 7.17188   1
  -8   2   3 626.010 37.5789  -2
  -8   2   3 626.010 37.5789   1
  -7   2   3 225.421 5.87158   2
  -7   2   3 206.374 6.04185   1
  -7   2   3 442.590 30.0664  -2
  -7   2   3 442.590 30.0664   1
  -6   2   3 22.7482 1.30812   1
  -6   2   3 22.1346 1.31297   2
  -6   2   3 33.6975 10.1408  -2
  -6   2   3 33.6975 10.1408   1
  -5   2   3 139.507 3.06468   2
  -5   2   3 257.313 8.99996  -2
  -5   2   3 257.313 8.99996   1
  -5   2   3 119.415 2.65238   1
  -4   2   3 73.0773 1.93094   1
  -4   2   3 79.2546 2.00321   2
  -4   2   3 155.998 9.79878  -2
  -4   2   3 155.998 9.79878   1
  -3   2   3 37.5847 1.47532   1
  -3   2   3 39.1560 1.48432   2
  -3   2   3 83.7735 3.38150  -2
  -3   2   3 83.7735 3.38150   1
  -2   2   3 1044.12 14.9845   1
  -2   2   3 2177.87 37.9195  -2
  -2   2   3 2177.87 37.9195   1
  -2   2   3 1154.07 16.5053   2
  -1   2   3 1107.98 11.7726  -2
  -1   2   3 1107.98 11.7726   1
   0   2   3 9.71940 1.18862  -2
   0   2   3 9.71940 1.18862   1
   1   2   3 2189.09 47.3420   1
   1   2   3 4543.14 128.269  -2
   1   2   3 4543.14 128.269   1
   1   2   3 2398.30 51.8109   2
   2   2   3 2028.43 33.2329  -2
   2   2   3 2028.43 33.2329   1
   2   2   3 947.260 16.2997   1
   2   2   3 1047.57 20.2905   2
   3   2   3 9.46038 0.84311   1
   3   2   3 10.5221 0.88057   2
   3   2   3 17.9636 4.68663  -2
   3   2   3 17.9636 4.68663   1
   4   2   3 489.911 6.55990   2
   4   2   3 451.193 6.43170   1
   4   2   3 938.441 29.5810  -2
   4   2   3 938.441 29.5810   1
   5   2   3 1000.68 14.3407   2
   5   2   3 887.880 12.8193   1
   5   2   3 1880.13 57.5005  -2
   5   2   3 1880.13 57.5005   1
   6   2   3 231.295 4.18599   2
   6   2   3 208.670 3.86437   1
   6   2   3 449.938 25.7104  -2
   6   2   3 449.938 25.7104   1
   7   2   3 170.578 3.70425   2
   7   2   3 152.861 3.44448   1
   7   2   3 339.932 25.1733  -2
   7   2   3 339.932 25.1733   1
   8   2   3 124.189 3.61572   2
   8   2   3 120.666 3.55864   1
   8   2   3 234.024 24.1329  -2
   8   2   3 234.024 24.1329   1
   9   2   3 3.29600 2.63103   1
   9   2   3 6.35210 2.66712   2
  10   2   3 0.45218 3.06713   1
  10   2   3 -2.6193 2.91064   2
  10   2   3 122.199 34.4691  -2
  10   3   2 122.199 34.4691  -2
  10   2   3 122.199 34.4691   1
  11   2   3 33.4687 5.14053   1
  11   2   3 31.6594 6.02098   2
  11   3   2 77.3295 28.3244  -2
  11   2   3 77.3295 28.3244   1
  12   2   3 58.2700 9.16080   2
  12   2   3 62.2487 7.55412   1
  12   3   2 232.597 33.8665  -2
  12   2   3 232.597 33.8665   1
  13   3   2 246.926 18.7135  -2
  13   2   3 246.926 18.7135   1
 -12   3   3 2.25478 8.13070   1
 -12   2   4 75.6304 34.1696  -2
 -12   3   3 75.6304 34.1696   1
 -12   3   3 27.1947 8.58791   2
 -11   3   3 40.2844 7.15757   2
 -11   3   3 47.6755 7.25561   1
 -11   3   3 249.729 43.4255  -2
 -11   2   4 249.729 43.4255  -2
 -11   3   3 249.729 43.4255   1
 -10   3   3 9.84873 3.97466   1
 -10   3   3 14.0841 4.77735   2
  -9   3   3 109.861 5.58170   2
  -9   3   3 91.9529 5.21237   1
  -8   3   3 62.0821 4.22033   1
  -8   3   3 56.1612 3.18538   2
  -8   3   3 71.1214 25.0015  -2
  -8   3   3 71.1214 25.0015   1
  -7   3   3 18.0469 2.30303   2
  -7   3   3 12.0417 1.93375   1
  -7   3   3 19.6625 20.2576  -2
  -7   3   3 19.6625 20.2576   1
  -6   3   3 22.9824 1.96399   2
  -6   3   3 24.9685 1.77883   1
  -6   3   3 45.5743 17.1836  -2
  -6   3   3 45.5743 17.1836   1
  -5   3   3 117.487 2.69880   1
  -5   3   3 121.961 2.66805   2
  -5   3   3 217.874 11.9143  -2
  -5   3   3 217.874 11.9143   1
  -4   3   3 1315.98 18.8904   1
  -4   3   3 1420.89 20.3354   2
  -4   3   3 2697.97 63.9625  -2
  -4   3   3 2697.97 63.9625   1
  -3   3   3 575.565 8.74987   1
  -3   3   3 615.001 9.98048   2
  -3   3   3 1266.07 30.6293  -2
  -3   3   3 1266.07 30.6293   1
  -2   3   3 24.0432 1.96686  -2
  -2   3   3 24.0432 1.96686   1
  -2   3   3 12.4466 1.26787   1
  -2   3   3 13.9806 1.26116   2
  -1   3   3 349.429 4.61164  -2
  -1   3   3 349.429 4.61164   1
   0   3   3 65.1439 1.51696  -2
   0   3   3 65.1439 1.51696   1
   1   3   3 312.835 7.53801   2
   1   3   3 586.623 9.93072  -2
   1   3   3 586.623 9.93072   1
   1   3   3 283.475 6.90187   1
   2   3   3 2422.45 41.1796   2
   2   3   3 2158.97 36.7544   1
   2   3   3 4560.15 73.9172  -2
   2   3   3 4560.15 73.9172   1
   3   3   3 195.228 4.86425  -2
   3   3   3 195.228 4.86425   1
   3   3   3 92.1658 2.39593   1
   3   3   3 98.8771 2.48305   2
   4   3   3 343.012 12.5536  -2
   4   3   3 343.012 12.5536   1
   4   3   3 178.867 3.27754   2
   4   3   3 159.074 2.88196   1
   5   3   3 95.8944 2.31870   2
   5   3   3 91.0041 2.35023   1
   5   3   3 190.011 15.3197  -2
   5   3   3 190.011 15.3197   1
   6   3   3 62.4534 2.02700   2
   6   3   3 56.9621 2.02575   1
   6   3   3 133.024 15.9802  -2
   6   3   3 133.024 15.9802   1
   7   3   3 -0.9747 1.26674   1
   7   3   3 14.3682 16.3185  -2
   7   3   3 14.3682 16.3185   1
   7   3   3 -1.0964 1.31673   2
   8   3   3 -1.1210 1.48292   1
   8   3   3 -1.6645 1.52931   2
   8   3   3 -7.6360 19.0522  -2
   8   3   3 -7.6360 19.0522   1
   9   3   3 47.1425 3.57703   1
   9   3   3 53.6026 3.51407   2
  10   3   3 23.0014 3.39936   1
  10   3   3 21.4839 3.49975   2
  10   4   2 20.2902 25.9657  -2
  10   3   3 20.2902 25.9657   1
  11   3   3 53.7221 5.61381   1
  11   3   3 65.6635 5.87275   2
  11   4   2 80.5503 28.4720  -2
  11   3   3 80.5503 28.4720   1
  12   4   2 63.4412 30.4619  -2
  12   3   3 63.4412 30.4619   1
  12   3   3 19.6778 6.69134   2
  12   3   3 16.9609 6.42226   1
  13   4   2 45.6993 15.9239  -2
  13   3   3 45.6993 15.9239   1
 -12   4   3 30.0565 9.60160   2
 -12   3   4 155.302 37.0925  -2
 -12   4   3 155.302 37.0925   1
 -12   4   3 45.1958 9.98946   1
 -11   4   3 74.9983 7.92623   2
 -11   4   3 75.1493 7.95304   1
 -11   4   3 127.861 33.9234  -2
 -11   4   3 127.861 33.9234   1
 -10   4   3 10.5043 4.39458   1
 -10   4   3 8.06537 4.71374   2
 -10   4   3 88.3459 35.6790  -2
 -10   3   4 88.3459 35.6790  -2
 -10   4   3 88.3459 35.6790   1
  -9   4   3 3.44452 3.52545   2
  -9   4   3 2.29349 3.49873   1
  -9   4   3 18.8870 27.0549  -2
  -9   4   3 18.8870 27.0549   1
  -8   4   3 203.618 5.92520   1
  -8   4   3 220.623 7.18568   2
  -8   4   3 410.961 32.8769  -2
  -8   4   3 410.961 32.8769   1
  -7   4   3 1472.25 68.9358  -2
  -7   4   3 1472.25 68.9358   1
  -7   4   3 681.456 12.5409   1
  -7   4   3 761.324 15.3754   2
  -6   4   3 999.836 17.2888   1
  -6   4   3 1074.95 20.5213   2
  -6   4   3 2039.52 62.3256  -2
  -6   4   3 2039.52 62.3256   1
  -5   4   3 20.0607 1.65433   2
  -5   4   3 17.1140 1.49774   1
  -5   4   3 18.5032 14.7456  -2
  -5   4   3 18.5032 14.7456   1
  -4   4   3 14.7341 1.11744   2
  -4   4   3 14.6983 1.16569   1
  -4   4   3 40.5147 7.87955  -2
  -4   4   3 40.5147 7.87955   1
  -3   4   3 1288.82 20.0543  -2
  -3   4   3 1288.82 20.0543   1
  -3   4   3 611.779 9.80883   1
  -3   4   3 652.459 11.0781   2
  -2   4   3 1278.87 14.2653  -2
  -2   4   3 1278.87 14.2653   1
  -1   4   3 230.373 3.12322  -2
  -1   4   3 230.373 3.12322   1
   0   4   3 11.5761 1.09815  -2
   0   4   3 11.5761 1.09815   1
   1   4   3 44.6519 1.95902   1
   1   4   3 100.179 3.02568  -2
   1   4   3 100.179 3.02568   1
   1   4   3 44.9234 1.98068   2
   2   4   3 73.6437 2.96126  -2
   2   4   3 73.6437 2.96126   1
   2   4   3 31.6679 1.05858   1
   2   4   3 32.8210 1.28624   2
   3   4   3 8.09861 0.90765   2
   3   4   3 13.1984 3.38622  -2
   3   4   3 13.1984 3.38622   1
   3   4   3 6.54827 0.88399   1
   4   4   3 5.98141 1.14336   1
   4   4   3 7.79117 1.12727   2
   4   4   3 6.23361 4.68291  -2
   4   4   3 6.23361 4.68291   1
   5   4   3 2.72924 0.99336   1
   5   4   3 0.42871 1.06251   2
   5   4   3 8.89972 4.94118  -2
   5   4   3 8.89972 4.94118   1
   6   4   3 112.080 2.66935   1
   6   4   3 125.175 2.87392   2
   6   4   3 250.247 20.3076  -2
   6   4   3 250.247 20.3076   1
   7   4   3 165.962 3.72696   1
   7   4   3 179.689 3.78671   2
   7   4   3 336.994 24.1388  -2
   7   4   3 336.994 24.1388   1
   8   4   3 51.4247 2.24127   2
   8   4   3 47.8563 2.30629   1
   8   4   3 94.7592 20.4599  -2
   8   4   3 94.7592 20.4599   1
   9   4   3 61.7402 3.39740   2
   9   4   3 74.0070 3.55273   1
  10   4   3 32.6080 3.65787   2
  10   4   3 31.2495 3.33987   1
  11   4   3 77.4642 6.03785   1
  11   4   3 81.4157 6.08033   2
  11   5   2 271.965 33.1747  -2
  11   4   3 271.965 33.1747   1
  12   4   3 108.557 8.28767   1
  12   5   2 286.230 34.7198  -2
  12   4   3 286.230 34.7198   1
  12   4   3 100.614 8.43554   2
  13   4   3 5.63693 8.03277   1
  13   5   2 54.7085 32.3104  -2
  13   4   3 54.7085 32.3104   1
 -12   5   3 -5.0610 8.84946   1
 -12   5   3 0.26986 8.62015   2
 -12   4   4 -10.444 35.5397  -2
 -12   5   3 -10.444 35.5397   1
 -11   5   3 115.223 8.79152   2
 -11   5   3 123.258 9.32767   1
 -10   5   3 193.262 8.71001   2
 -10   5   3 154.195 7.81736   1
  -9   5   3 278.053 32.9271  -2
  -9   5   3 278.053 32.9271   1
  -9   5   3 128.635 5.86288   2
  -9   5   3 131.349 6.00035   1
  -8   5   3 152.810 27.2342  -2
  -8   5   3 152.810 27.2342   1
  -8   5   3 62.9526 4.28747   1
  -8   5   3 64.5690 4.33041   2
  -7   5   3 30.0540 3.48918   1
  -7   5   3 30.2708 3.36871   2
  -7   5   3 24.4225 21.9501  -2
  -7   5   3 24.4225 21.9501   1
  -6   5   3 7.15423 2.55256   1
  -6   5   3 5.53000 2.35842   2
  -6   5   3 21.3224 18.4412  -2
  -6   5   3 21.3224 18.4412   1
  -5   5   3 517.283 7.93218   2
  -5   5   3 467.507 7.91989   1
  -5   5   3 1009.73 31.8729  -2
  -5   5   3 1009.73 31.8729   1
  -4   5   3 18.7461 1.09955   2
  -4   5   3 15.2989 1.29034   1
  -4   5   3 44.9466 3.81162  -2
  -4   5   3 44.9466 3.81162   1
  -3   5   3 861.161 11.9709  -2
  -3   5   3 861.161 11.9709   1
  -3   5   3 420.742 10.8670   1
  -3   5   3 462.038 11.7986   2
  -2   5   3 1030.12 11.5835  -2
  -2   5   3 1030.12 11.5835   1
  -1   5   3 1202.94 13.8615  -2
  -1   5   3 1202.94 13.8615   1
   0   5   3 248.958 3.35940  -2
   0   5   3 248.958 3.35940   1
   1   5   3 628.091 13.5295   2
   1   5   3 578.542 12.5410   1
   1   5   3 1152.74 20.3013  -2
   1   5   3 1152.74 20.3013   1
   2   5   3 150.846 2.83663   2
   2   5   3 292.150 6.78832  -2
   2   5   3 292.150 6.78832   1
   2   5   3 139.131 2.67469   1
   3   5   3 601.032 9.27251   1
   3   5   3 1306.92 30.5445  -2
   3   5   3 1306.92 30.5445   1
   3   5   3 668.994 9.56309   2
   4   5   3 160.583 3.12571   2
   4   5   3 300.964 9.60155  -2
   4   5   3 300.964 9.60155   1
   4   5   3 143.951 3.12574   1
   5   5   3 -0.5834 1.20796   2
   5   5   3 2.66832 1.32678   1
   5   5   3 -2.9229 4.64235  -2
   5   5   3 -2.9229 4.64235   1
   6   5   3 182.343 3.56610   2
   6   5   3 163.311 3.25160   1
   6   5   3 380.081 24.4728  -2
   6   5   3 380.081 24.4728   1
   7   5   3 67.7927 2.37037   2
   7   5   3 63.2092 2.24974   1
   7   5   3 120.193 19.6547  -2
   7   5   3 120.193 19.6547   1
   8   5   3 195.853 4.21895   2
   8   5   3 179.722 4.11237   1
   8   5   3 388.602 28.3903  -2
   8   5   3 388.602 28.3903   1
   9   5   3 15.8406 2.54850   2
   9   5   3 17.9489 1.94694   1
  10   5   3 120.708 5.07350   2
  10   5   3 104.448 4.67964   1
  11   5   3 54.6409 5.12548   1
  11   5   3 69.3942 5.96535   2
  12   5   3 3.45699 5.15848   1
  12   6   2 27.1222 29.4307  -2
  12   5   3 27.1222 29.4307   1
  12   5   3 6.50221 5.89623   2
  13   5   3 3.81187 6.88047   1
 -12   6   3 19.6122 18.1832   2
 -12   5   4 25.9251 34.9516  -2
 -12   6   3 25.9251 34.9516   1
 -11   6   3 3.32768 6.42531   1
 -11   6   3 6.73606 6.20935   2
 -10   6   3 42.5376 5.65238   2
 -10   6   3 40.6866 5.61673   1
  -9   6   3 144.799 6.26089   2
  -9   6   3 324.630 34.4591  -2
  -9   6   3 324.630 34.4591   1
  -9   6   3 150.145 6.41682   1
  -8   6   3 59.2064 4.36385   1
  -8   6   3 55.8955 4.27603   2
  -8   6   3 56.2690 26.7881  -2
  -8   6   3 56.2690 26.7881   1
  -7   6   3 4.54607 2.72822   2
  -7   6   3 2.33093 2.91282   1
  -7   6   3 22.8559 22.6929  -2
  -7   6   3 22.8559 22.6929   1
  -6   6   3 191.669 5.47664   1
  -6   6   3 215.650 5.83752   2
  -6   6   3 417.989 28.7089  -2
  -6   6   3 417.989 28.7089   1
  -5   6   3 225.858 4.82818   1
  -5   6   3 459.661 17.9128  -2
  -5   6   3 459.661 17.9128   1
  -5   6   3 247.588 5.09048   2
  -4   6   3 13.3758 1.47504   1
  -4   6   3 15.0085 1.50617   2
  -4   6   3 34.6767 3.12773  -2
  -4   6   3 34.6767 3.12773   1
  -3   6   3 62.0229 2.37822  -2
  -3   6   3 62.0229 2.37822   1
  -3   6   3 32.2220 5.11972   2
  -3   6   3 24.3896 4.86915   1
  -2   6   3 42.2209 1.81394  -2
  -2   6   3 42.2209 1.81394   1
  -1   6   3 1207.96 13.4032  -2
  -1   6   3 1207.96 13.4032   1
   0   6   3 1772.77 20.1975  -2
   0   6   3 1772.77 20.1975   1
   0   6   3 1077.26 40.6292   1
   1   6   3 120.541 3.77540   1
   1   6   3 260.946 5.62103  -2
   1   6   3 260.946 5.62103   1
   1   6   3 132.783 3.95439   2
   2   6   3 133.551 2.93085   2
   2   6   3 253.270 7.55466  -2
   2   6   3 253.270 7.55466   1
   2   6   3 120.163 2.45432   1
   3   6   3 75.3261 2.02073   1
   3   6   3 77.5108 2.08145   2
   3   6   3 153.829 7.61259  -2
   3   6   3 153.829 7.61259   1
   4   6   3 643.810 14.5179  -2
   4   6   3 643.810 14.5179   1
   4   6   3 344.029 6.92372   2
   4   6   3 303.028 5.71432   1
   5   6   3 51.2197 1.76930   1
   5   6   3 53.3141 1.81722   2
   5   6   3 99.6144 14.4251  -2
   5   6   3 99.6144 14.4251   1
   6   6   3 131.564 2.90735   2
   6   6   3 113.424 3.29459   1
   6   6   3 269.365 21.3034  -2
   6   6   3 269.365 21.3034   1
   7   6   3 13.4064 1.43224   2
   7   6   3 11.1147 1.25465   1
   7   6   3 19.1402 18.4044  -2
   7   6   3 19.1402 18.4044   1
   8   6   3 0.74253 1.53410   1
   8   6   3 2.11681 1.40793   2
   9   6   3 10.6342 1.66349   1
   9   6   3 12.5527 1.97207   2
  10   6   3 0.69066 2.51124   2
  10   6   3 1.88267 2.42040   1
  11   6   3 44.0841 4.88972   1
  11   6   3 40.5001 5.31495   2
  12   6   3 33.4106 5.70975   1
  12   6   3 44.5094 6.64211   2
  12   7   2 77.0392 31.0560  -2
  12   6   3 77.0392 31.0560   1
 -11   7   3 26.0523 6.89032   2
 -11   7   3 29.5586 7.11250   1
 -10   7   3 180.026 8.45872   1
 -10   7   3 183.630 8.58218   2
  -9   7   3 134.935 6.10905   2
  -9   7   3 126.707 6.09517   1
  -8   7   3 9.69325 3.38333   1
  -8   7   3 4.71814 3.33257   2
  -8   7   3 48.7414 27.2650  -2
  -8   7   3 48.7414 27.2650   1
  -7   7   3 16.1670 3.29705   1
  -7   7   3 14.3185 2.92857   2
  -7   7   3 34.4806 23.7910  -2
  -7   7   3 34.4806 23.7910   1
  -6   7   3 12.9249 2.79976   1
  -6   7   3 10.9389 2.78607   2
  -6   7   3 17.3662 12.1320  -2
  -6   7   3 17.3662 12.1320   1
  -5   7   3 374.932 7.25922   2
  -5   7   3 332.264 6.70978   1
  -5   7   3 713.056 24.1122  -2
  -5   7   3 713.056 24.1122   1
  -4   7   3 1688.60 20.9547  -2
  -4   7   3 1688.60 20.9547   1
  -4   7   3 862.871 25.0796   2
  -4   7   3 772.829 22.7653   1
  -3   7   3 1183.50 14.0715  -2
  -3   7   3 1183.50 14.0715   1
  -2   7   3 0.86881 1.82203  -2
  -2   7   3 0.86881 1.82203   1
  -1   7   3 9.59797 1.52931  -2
  -1   7   3 9.59797 1.52931   1
   0   7   3 388.912 5.84746  -2
   0   7   3 388.912 5.84746   1
   0   7   3 204.596 6.38489   1
   0   7   3 212.177 6.59696   2
   1   7   3 89.2171 3.61060  -2
   1   7   3 89.2171 3.61060   1
   1   7   3 40.4843 2.03497   1
   1   7   3 43.2174 1.67775   2
   2   7   3 174.137 3.03710   1
   2   7   3 368.482 10.1569  -2
   2   7   3 368.482 10.1569   1
   2   7   3 187.879 3.45687   2
   3   7   3 389.039 6.99619   1
   3   7   3 411.325 7.36013   2
   3   7   3 803.148 24.1918  -2
   3   7   3 803.148 24.1918   1
   4   7   3 94.8682 2.99319   2
   4   7   3 90.9011 2.67985   1
   4   7   3 172.988 7.07211  -2
   4   7   3 172.988 7.07211   1
   5   7   3 175.054 3.62607   1
   5   7   3 196.049 3.87407   2
   5   7   3 367.848 14.8912  -2
   5   7   3 367.848 14.8912   1
   6   7   3 194.581 3.89808   2
   6   7   3 178.917 4.33601   1
   6   7   3 350.542 24.0404  -2
   6   7   3 350.542 24.0404   1
   7   7   3 225.547 4.53126   2
   7   7   3 199.931 4.62373   1
   8   7   3 182.134 4.55685   2
   8   7   3 172.572 5.05485   1
   9   7   3 336.477 7.46534   1
   9   7   3 371.056 6.68062   2
  10   7   3 94.6175 6.10722   1
  10   7   3 99.2670 4.45266   2
  11   7   3 43.4447 5.00691   1
  11   7   3 40.3265 5.53008   2
  12   7   3 0.13761 5.09037   1
  12   7   3 15.7678 6.15328   2
  12   8   2 59.2625 28.7873  -2
  12   7   3 59.2625 28.7873   1
 -11   8   3 11.0174 6.81867   2
 -11   8   3 13.3615 6.51542   1
 -10   8   3 10.3988 5.06483   1
 -10   8   3 4.99426 4.96349   2
  -9   8   3 213.178 7.76926   2
  -9   8   3 207.638 7.69298   1
  -8   8   3 532.835 11.3488   2
  -8   8   3 485.333 11.7276   1
  -8   8   3 1076.90 58.0004  -2
  -8   8   3 1076.90 58.0004   1
  -7   8   3 141.618 5.09921   2
  -7   8   3 125.638 4.89713   1
  -7   8   3 296.478 29.9977  -2
  -7   8   3 296.478 29.9977   1
  -6   8   3 18.8248 3.07090   2
  -6   8   3 62.0025 11.8983  -2
  -6   8   3 62.0025 11.8983   1
  -6   8   3 23.9642 3.09502   1
  -5   8   3 27.9773 2.05672   2
  -5   8   3 17.3970 1.89568   1
  -5   8   3 35.7342 8.22640  -2
  -5   8   3 35.7342 8.22640   1
  -4   8   3 101.386 3.26708  -2
  -4   8   3 101.386 3.26708   1
  -4   8   3 44.1517 4.43338   1
  -4   8   3 45.5479 4.42255   2
  -3   8   3 503.727 6.97166  -2
  -3   8   3 503.727 6.97166   1
  -2   8   3 41.2154 2.18401  -2
  -2   8   3 41.2154 2.18401   1
  -1   8   3 969.006 11.3861  -2
  -1   8   3 969.006 11.3861   1
   0   8   3 1446.26 19.3580  -2
   0   8   3 1446.26 19.3580   1
   0   8   3 692.877 27.5245   1
   0   8   3 812.675 31.9597   2
   1   8   3 18.3291 1.58659   2
   1   8   3 39.8319 3.94657  -2
   1   8   3 39.8319 3.94657   1
   1   8   3 20.4311 1.55375   1
   2   8   3 -0.2457 0.77417   1
   2   8   3 4.58629 4.52419  -2
   2   8   3 4.58629 4.52419   1
   2   8   3 1.01954 0.76879   2
   3   8   3 27.2592 1.46852   2
   3   8   3 48.6738 5.13542  -2
   3   8   3 48.6738 5.13542   1
   3   8   3 26.0778 1.36112   1
   4   8   3 262.787 5.52824   2
   4   8   3 242.110 5.18589   1
   4   8   3 498.862 16.7955  -2
   4   8   3 498.862 16.7955   1
   5   8   3 234.170 4.58762   1
   5   8   3 253.183 4.50608   2
   5   8   3 505.982 23.5877  -2
   5   8   3 505.982 23.5877   1
   6   8   3 251.359 4.45517   2
   6   8   3 223.010 4.10143   1
   7   8   3 14.2568 1.96645   2
   7   8   3 13.5446 1.95999   1
   8   8   3 2.74140 2.24888   2
   8   8   3 3.92335 2.15633   1
   9   8   3 9.80198 2.70870   1
   9   8   3 9.90093 2.75003   2
  10   8   3 84.9222 5.97475   1
  10   8   3 74.6184 5.12682   2
  11   8   3 150.182 6.92734   2
  11   8   3 137.383 6.70982   1
  12   9   2 -6.1718 20.3957  -2
  12   8   3 -6.1718 20.3957   1
  12   8   3 14.1619 7.68254   1
  12   8   3 9.27187 5.61141   2
 -11   9   3 92.9057 8.95821   2
 -11   9   3 98.9322 8.89462   1
 -10   9   3 7.98307 5.31204   2
 -10   9   3 17.2949 5.40898   1
  -9   9   3 46.3862 32.3633  -2
  -9   9   3 46.3862 32.3633   1
  -9   9   3 10.2278 4.12529   1
  -9   9   3 8.31743 4.38445   2
  -8   9   3 5.82376 3.66269   1
  -8   9   3 -2.3723 3.20640   2
  -8   9   3 -2.7634 26.2816  -2
  -8   9   3 -2.7634 26.2816   1
  -7   9   3 257.648 7.18507   1
  -7   9   3 286.133 7.55217   2
  -7   9   3 507.233 32.0498  -2
  -7   9   3 507.233 32.0498   1
  -6   9   3 38.0296 3.46173   1
  -6   9   3 43.8282 3.57601   2
  -6   9   3 89.0240 12.1265  -2
  -6   9   3 89.0240 12.1265   1
  -5   9   3 4.77231 5.20330  -2
  -5   9   3 4.77231 5.20330   1
  -5   9   3 5.72027 3.28453   1
  -5   9   3 0.56881 2.71511   2
  -4   9   3 1094.90 13.9860  -2
  -4   9   3 1094.90 13.9860   1
  -4   9   3 483.019 23.2316   1
  -4   9   3 548.343 25.8816   2
  -3   9   3 1353.73 15.9671  -2
  -3   9   3 1353.73 15.9671   1
  -2   9   3 44.4321 2.32403  -2
  -2   9   3 44.4321 2.32403   1
  -1   9   3 50.4102 4.81661   1
  -1   9   3 78.7771 2.34459  -2
  -1   9   3 78.7771 2.34459   1
  -1   9   3 43.5403 4.39353   2
   0   9   3 141.612 5.58849   1
   0   9   3 309.348 5.63419  -2
   0   9   3 309.348 5.63419   1
   0   9   3 163.438 6.15393   2
   1   9   3 706.010 12.0669   1
   1   9   3 1420.01 28.1365  -2
   1   9   3 1420.01 28.1365   1
   1   9   3 775.826 13.1859   2
   2   9   3 459.812 6.99908   1
   2   9   3 503.795 7.07323   2
   2   9   3 1004.58 30.2466  -2
   2   9   3 1004.58 30.2466   1
   3   9   3 319.235 4.98720   1
   3   9   3 354.289 5.35064   2
   3   9   3 665.846 32.2107  -2
   3   9   3 665.846 32.2107   1
   4   9   3 69.9527 2.53667   1
   4   9   3 83.7871 2.74494   2
   4   9   3 153.135 9.16575  -2
   4   9   3 153.135 9.16575   1
   5   9   3 -0.2167 1.46211   2
   5   9   3 -1.1193 1.34948   1
   5   9   3 -2.7396 9.58632  -2
   5   9   3 -2.7396 9.58632   1
   6   9   3 86.0094 2.78922   1
   6   9   3 94.3301 2.75876   2
   6   9   3 178.519 15.5377  -2
   6   9   3 178.519 15.5377   1
   7   9   3 62.2317 2.90718   1
   7   9   3 64.9058 2.74759   2
   8   9   3 137.626 3.91020   1
   8   9   3 147.181 4.06637   2
   9   9   3 23.3547 2.91038   2
   9   9   3 24.7204 2.86779   1
  10   9   3 254.739 9.71052   2
  10   9   3 254.777 8.54927   1
  11   9   3 17.6096 5.34158   1
  11   9   3 12.3496 5.17667   2
  12   9   3 1.89939 7.15258   1
  12   9   3 12.7773 11.7556   2
  12  10   2 28.9317 27.2497  -2
  12   9   3 28.9317 27.2497   1
 -11  10   3 12.7719 7.41492   1
 -11  10   3 24.8906 7.24816   2
 -10  10   3 137.956 9.33914   2
 -10  10   3 128.820 9.10981   1
  -9  10   3 4.47009 4.59925   2
  -9  10   3 8.80685 4.74954   1
  -9  10   3 16.7439 33.2497  -2
  -9  10   3 16.7439 33.2497   1
  -8  10   3 185.264 7.00665   1
  -8  10   3 198.245 6.55760   2
  -8  10   3 417.877 36.0014  -2
  -8  10   3 417.877 36.0014   1
  -7  10   3 137.717 5.24814   2
  -7  10   3 301.937 30.1320  -2
  -7  10   3 301.937 30.1320   1
  -7  10   3 134.457 5.22454   1
  -6  10   3 4.34712 3.00892   1
  -6  10   3 9.62710 3.06326   2
  -6  10   3 4.83657 13.2760  -2
  -6  10   3 4.83657 13.2760   1
  -5  10   3 13.7148 5.15591  -2
  -5  10   3 13.7148 5.15591   1
  -5  10   3 5.40076 3.70955   2
  -5  10   3 6.64354 3.74641   1
  -4  10   3 100.789 3.63690  -2
  -4  10   3 100.789 3.63690   1
  -4  10   3 43.9946 7.71651   1
  -4  10   3 55.8669 8.25221   2
  -3  10   3 529.630 7.20106  -2
  -3  10   3 529.630 7.20106   1
  -2  10   3 623.681 8.01051  -2
  -2  10   3 623.681 8.01051   1
  -1  10   3 106.044 4.48769   2
  -1  10   3 193.856 4.52889  -2
  -1  10   3 193.856 4.52889   1
  -1  10   3 95.9403 6.69426   1
   0  10   3 27.3200 2.72246  -2
   0  10   3 27.3200 2.72246   1
   0  10   3 10.7320 2.29815   2
   0  10   3 10.8193 2.22049   1
   1  10   3 6.52609 1.39769   2
   1  10   3 6.09466 1.37744   1
   1  10   3 10.7290 2.72544  -2
   1  10   3 10.7290 2.72544   1
   2  10   3 20.4736 1.25126   1
   2  10   3 35.6689 3.97278  -2
   2  10   3 35.6689 3.97278   1
   2  10   3 23.8294 1.48200   2
   3  10   3 485.120 8.18471   1
   3  10   3 530.352 8.84819   2
   3  10   3 985.262 29.7358  -2
   3  10   3 985.262 29.7358   1
   4  10   3 94.2996 2.81711   1
   4  10   3 90.7831 2.77329   2
   4  10   3 192.277 17.2886  -2
   4  10   3 192.277 17.2886   1
   5  10   3 3.38813 1.53592   2
   5  10   3 2.06028 1.29775   1
   5  10   3 5.08352 14.9981  -2
   5  10   3 5.08352 14.9981   1
   6  10   3 50.0392 2.31736   2
   6  10   3 52.3675 2.10630   1
   7  10   3 225.027 4.73965   1
   7  10   3 238.066 4.95435   2
   8  10   3 -0.7573 2.28364   1
   8  10   3 3.56090 2.32352   2
   9  10   3 11.8165 2.81590   1
   9  10   3 8.46729 3.22607   2
  10  10   3 33.0670 4.11052   1
  10  10   3 38.4388 5.31276   2
  11  10   3 301.243 13.1713   1
  11  10   3 286.532 13.0675   2
  12  10   3 73.4692 10.1027   1
 -10  11   3 83.9537 8.23522   2
 -10  11   3 103.618 8.65092   1
  -9  11   3 2.68107 4.76964   2
  -9  11   3 3.50539 4.76451   1
  -9  11   3 18.9887 33.8583  -2
  -9  11   3 18.9887 33.8583   1
  -8  11   3 -5.8631 3.70068   1
  -8  11   3 -0.5320 3.23970   2
  -8  11   3 -23.029 27.1249  -2
  -8  11   3 -23.029 27.1249   1
  -7  11   3 224.528 6.46704   2
  -7  11   3 219.329 6.36920   1
  -7  11   3 490.227 37.8668  -2
  -7  11   3 490.227 37.8668   1
  -6  11   3 330.529 9.00391   2
  -6  11   3 291.640 8.39178   1
  -6  11   3 602.263 19.0152  -2
  -6  11   3 602.263 19.0152   1
  -5  11   3 242.958 10.1103   2
  -5  11   3 221.001 9.49162   1
  -5  11   3 493.569 10.2119  -2
  -5  11   3 493.569 10.2119   1
  -4  11   3 8.64854 3.91799  -2
  -4  11   3 8.64854 3.91799   1
  -4  11   3 1.16984 6.81282   2
  -4  11   3 5.04974 6.81078   1
  -3  11   3 22.8005 3.03745  -2
  -3  11   3 22.8005 3.03745   1
  -2  11   3 49.3648 3.21573  -2
  -2  11   3 49.3648 3.21573   1
  -2  11   3 26.1405 4.58311   2
  -2  11   3 22.3878 4.67843   1
  -1  11   3 578.295 9.46674  -2
  -1  11   3 578.295 9.46674   1
  -1  11   3 277.993 9.87828   1
  -1  11   3 293.030 14.1015   2
   0  11   3 658.342 10.5200  -2
   0  11   3 658.342 10.5200   1
   0  11   3 298.916 9.63695   1
   0  11   3 351.964 11.0209   2
   1  11   3 165.109 4.05775   1
   1  11   3 171.909 4.18777   2
   1  11   3 311.702 8.09495  -2
   1  11   3 311.702 8.09495   1
   2  11   3 476.382 7.39820   1
   2  11   3 505.260 7.78295   2
   2  11   3 1010.75 21.5041  -2
   2  11   3 1010.75 21.5041   1
   3  11   3 300.901 5.73583   1
   3  11   3 330.860 6.14560   2
   3  11   3 621.157 20.4223  -2
   3  11   3 621.157 20.4223   1
   4  11   3 28.4985 1.84251   1
   4  11   3 26.7902 1.86545   2
   4  11   3 71.7272 16.3091  -2
   4  11   3 71.7272 16.3091   1
   5  11   3 2.67632 1.45689   2
   5  11   3 0.35868 1.45961   1
   5  11   3 -10.950 15.9573  -2
   5  11   3 -10.950 15.9573   1
   6  11   3 69.0456 2.68231   2
   6  11   3 72.0286 2.68900   1
   7  11   3 127.667 3.43042   1
   7  11   3 136.724 3.89692   2
   8  11   3 271.692 6.30512   1
   8  11   3 281.378 6.91193   2
   9  11   3 39.9769 3.83856   2
   9  11   3 30.5397 3.42246   1
  10  11   3 16.1263 4.15199   1
  10  11   3 18.6454 4.52570   2
  11  11   3 15.4589 7.83201   2
  11  11   3 15.0372  9.9999   1
 -10  12   3 286.586 16.4206   2
 -10  12   3 256.253 15.2014   1
  -9  12   3 736.731 49.5640  -2
  -9  12   3 736.731 49.5640   1
  -9  12   3 371.307 14.1750   2
  -9  12   3 341.558 11.9101   1
  -8  12   3 1.43534 3.33531   1
  -8  12   3 4.39592 3.58509   2
  -8  12   3 18.3256 28.2714  -2
  -8  12   3 18.3256 28.2714   1
  -7  12   3 84.9064 4.30517   2
  -7  12   3 72.3170 4.13058   1
  -7  12   3 167.622 28.3828  -2
  -7  12   3 167.622 28.3828   1
  -6  12   3 4.52573 3.01180   2
  -6  12   3 -5.4714 13.9846  -2
  -6  12   3 -5.4714 13.9846   1
  -6  12   3 -1.6306 2.92293   1
  -5  12   3 38.9498 7.06316  -2
  -5  12   3 38.9498 7.06316   1
  -5  12   3 19.8494 3.64064   1
  -5  12   3 16.0403 3.69464   2
  -4  12   3 422.700 7.99033  -2
  -4  12   3 422.700 7.99033   1
  -4  12   3 194.672 14.9921   1
  -4  12   3 230.602 16.0371   2
  -3  12   3 41.5486 3.86146  -2
  -3  12   3 41.5486 3.86146   1
  -3  12   3 15.4165 5.04528   2
  -3  12   3 13.0470 4.98406   1
  -2  12   3 734.628 10.4905  -2
  -2  12   3 734.628 10.4905   1
  -2  12   3 390.902 18.4018   1
  -2  12   3 407.912 18.7361   2
  -1  12   3 1694.75 24.6046  -2
  -1  12   3 1694.75 24.6046   1
  -1  12   3 830.733 33.8195   2
  -1  12   3 730.059 30.2302   1
   0  12   3 313.839 8.80102  -2
   0  12   3 313.839 8.80102   1
   0  12   3 163.133 5.70761   2
   0  12   3 147.737 5.35832   1
   1  12   3 25.8621 1.94202   1
   1  12   3 26.7033 1.96413   2
   1  12   3 44.5629 6.80910  -2
   1  12   3 44.5629 6.80910   1
   2  12   3 24.1350 1.74943   2
   2  12   3 23.7805 1.76301   1
   2  12   3 46.5795 9.84181  -2
   2  12   3 46.5795 9.84181   1
   3  12   3 82.0408 2.86686   2
   3  12   3 78.4721 2.89523   1
   3  12   3 148.733 18.7129  -2
   3  12   3 148.733 18.7129   1
   4  12   3 712.413 12.8864   2
   4  12   3 1382.90 62.5192  -2
   4  12   3 1382.90 62.5192   1
   4  12   3 641.001 10.8592   1
   5  12   3 271.300 5.95820   1
   5  12   3 308.811 6.38717   2
   6  12   3 1.72488 2.05732   1
   6  12   3 -3.0780 2.04986   2
   7  12   3 7.99202 2.27371   1
   7  12   3 11.4487 2.12024   2
   8  12   3 7.90654 3.46023   1
   8  12   3 9.76545 3.22492   2
   9  12   3 50.2035 4.54533   2
   9  12   3 51.0125 5.28281   1
  10  12   3 31.9818 6.14329   1
  10  12   3 31.8188 5.21350   2
  -9  13   3 59.1203 7.11707   1
  -9  13   3 53.5367 7.05294   2
  -9  13   3 119.481 33.8491  -2
  -9  13   3 119.481 33.8491   1
  -8  13   3 217.834 34.9373  -2
  -8  13   3 217.834 34.9373   1
  -8  13   3 96.9379 5.71235   2
  -8  13   3 85.7865 6.34008   1
  -7  13   3 3.03704 3.53223   2
  -7  13   3 4.09815 3.50943   1
  -7  13   3 9.85827 26.8681  -2
  -7  13   3 9.85827 26.8681   1
  -6  13   3 221.770 8.57268   1
  -6  13   3 497.513 17.3819  -2
  -6  13   3 497.513 17.3819   1
  -6  13   3 242.191 9.04530   2
  -5  13   3 278.467 9.81482  -2
  -5  13   3 278.467 9.81482   1
  -5  13   3 158.334 7.47550   2
  -5  13   3 136.899 7.09298   1
  -4  13   3 499.075 10.1936  -2
  -4  13   3 499.075 10.1936   1
  -4  13   3 234.369 12.5082   1
  -4  13   3 259.902 12.9174   2
  -3  13   3 0.75754 4.35215  -2
  -3  13   3 0.75754 4.35215   1
  -3  13   3 -1.6701 5.00853   1
  -3  13   3 -6.7591 4.82556   2
  -2  13   3 32.2389 4.60118  -2
  -2  13   3 32.2389 4.60118   1
  -2  13   3 15.5090 4.93055   2
  -2  13   3 12.9556 5.21363   1
  -1  13   3 65.6693 4.75043   1
  -1  13   3 138.371 6.41417  -2
  -1  13   3 138.371 6.41417   1
  -1  13   3 67.0830 4.78232   2
   0  13   3 550.943 12.9111  -2
   0  13   3 550.943 12.9111   1
   0  13   3 259.581 8.32736   1
   0  13   3 281.820 8.76525   2
   1  13   3 755.231 17.9930  -2
   1  13   3 755.231 17.9930   1
   1  13   3 395.466 9.65594   1
   1  13   3 410.942 9.98290   2
   2  13   3 45.6841 2.51658   2
   2  13   3 46.3041 2.54364   1
   2  13   3 76.9666 9.74046  -2
   2  13   3 76.9666 9.74046   1
   3  13   3 43.0698 18.4501  -2
   3  13   3 43.0698 18.4501   1
   3  13   3 20.5751 2.63720   2
   3  13   3 24.4268 2.37290   1
   4  13   3 65.9355 3.48715   1
   4  13   3 137.789 21.0542  -2
   4  13   3 137.789 21.0542   1
   4  13   3 59.6670 3.38428   2
   5  13   3 325.046 7.50344   1
   5  13   3 358.194 7.99619   2
   6  13   3 36.5936 3.25094   2
   6  13   3 37.4290 3.23585   1
   7  13   3 6.73612 2.52619   2
   7  13   3 7.83295 2.57545   1
   8  13   3 31.1220 3.15962   1
   8  13   3 30.4249 3.13173   2
   9  13   3 71.8137 5.94242   2
   9  13   3 72.3517 6.87240   1
  10  13   3 -2.5114 5.42586   1
  10  13   3 -4.2114 6.76451   2
  -9  14   3 80.2603 15.2524   1
  -9  14   3 189.831 35.4718  -2
  -9  14   3 189.831 35.4718   1
  -9  14   3 75.2006 15.9557   2
  -8  14   3 44.7414 5.91385   1
  -8  14   3 45.4869 6.99009   2
  -8  14   3 117.979 31.2738  -2
  -8  14   3 117.979 31.2738   1
  -7  14   3 8.72137 4.51564   2
  -7  14   3 -2.9955 3.61761   1
  -7  14   3 53.6277 30.6867  -2
  -7  14   3 53.6277 30.6867   1
  -6  14   3 72.7936 28.5230  -2
  -6  14   3 72.7936 28.5230   1
  -6  14   3 23.8624 5.88917   2
  -6  14   3 17.1977 5.68287   1
  -5  14   3 119.413 6.48526   2
  -5  14   3 234.111 18.9359  -2
  -5  14   3 234.111 18.9359   1
  -5  14   3 106.230 6.24529   1
  -4  14   3 360.392 21.3411   1
  -4  14   3 733.238 18.8847  -2
  -4  14   3 733.238 18.8847   1
  -4  14   3 391.595 22.8881   2
  -3  14   3 903.881 17.1937  -2
  -3  14   3 903.881 17.1937   1
  -3  14   3 419.985 20.6716   1
  -2  14   3 146.222 8.16724  -2
  -2  14   3 146.222 8.16724   1
  -2  14   3 65.9622 4.51336   2
  -2  14   3 75.0485 4.83281   1
  -1  14   3 516.321 13.0060  -2
  -1  14   3 516.321 13.0060   1
  -1  14   3 263.317 8.70095   2
  -1  14   3 235.922 8.32349   1
   0  14   3 71.1640 4.46570   1
   0  14   3 67.1853 4.39969   2
   0  14   3 119.550 7.50161  -2
   0  14   3 119.550 7.50161   1
   1  14   3 356.698 11.6717  -2
   1  14   3 356.698 11.6717   1
   1  14   3 177.654 6.08682   1
   1  14   3 190.380 6.38133   2
   2  14   3 360.944 7.35046   1
   2  14   3 553.434 29.6613  -2
   2  14   3 553.434 29.6613   1
   2  14   3 384.953 8.13215   2
   3  14   3 38.9562 3.19310   2
   3  14   3 31.7650 3.07285   1
   3  14   3 79.7180 20.7682  -2
   3  14   3 79.7180 20.7682   1
   4  14   3 106.737 4.55639   2
   4  14   3 107.749 4.45391   1
   4  14   3 198.130 23.6673  -2
   4  14   3 198.130 23.6673   1
   5  14   3 38.7311 2.93407   2
   5  14   3 38.6460 3.01461   1
   6  14   3 12.1947 2.99913   2
   6  14   3 20.4719 2.40438   1
   7  14   3 11.3714 2.92132   2
   7  14   3 2.50828 2.81548   1
   8  14   3 2.41349 5.00305   2
   8  14   3 2.28543 5.11984   1
   9  14   3 95.2244 7.66768   2
   9  14   3 81.7527 7.21801   1
  10  14   3 195.684 10.4822   1
  10  14   3 186.785 12.2921   2
  -9  15   3 74.9214 34.2209  -2
  -9  15   3 74.9214 34.2209   1
  -8  15   3 219.421 20.5855   1
  -8  15   3 198.460 19.6773   2
  -8  15   3 465.749 42.6616  -2
  -8  15   3 465.749 42.6616   1
  -7  15   3 333.856 17.5185   2
  -7  15   3 752.761 48.8191  -2
  -7  15   3 752.761 48.8191   1
  -7  15   3 304.692 16.7254   1
  -6  15   3 103.993 9.65610   2
  -6  15   3 207.648 20.1025  -2
  -6  15   3 207.648 20.1025   1
  -6  15   3 91.2503 9.46994   1
  -5  15   3 59.0506 4.79278   2
  -5  15   3 114.896 28.7412  -2
  -5  15   3 114.896 28.7412   1
  -5  15   3 49.5618 4.84377   1
  -4  15   3 38.5206 5.84960   1
  -4  15   3 35.3701 5.56401   2
  -4  15   3 46.0419 12.6294  -2
  -4  15   3 46.0419 12.6294   1
  -3  15   3 200.608 8.36480   2
  -3  15   3 428.540 13.7056  -2
  -3  15   3 428.540 13.7056   1
  -3  15   3 208.078 8.71407   1
  -2  15   3 779.088 17.7059  -2
  -2  15   3 779.088 17.7059   1
  -2  15   3 369.614 11.3008   2
  -2  15   3 360.318 11.3384   1
  -1  15   3 1.31196 7.50753  -2
  -1  15   3 1.31196 7.50753   1
  -1  15   3 2.44088 3.08284   2
  -1  15   3 8.64363 3.28689   1
   0  15   3 317.505 10.5306  -2
   0  15   3 317.505 10.5306   1
   0  15   3 159.103 9.21567   2
   0  15   3 146.476 6.26862   1
   1  15   3 433.045 11.0940   1
   1  15   3 477.396 11.8908   2
   1  15   3 902.265 25.1406  -2
   1  15   3 902.265 25.1406   1
   2  15   3 104.903 3.96972   1
   2  15   3 119.367 4.40206   2
   2  15   3 137.449 17.1683  -2
   2  15   3 137.449 17.1683   1
   3  15   3 39.9711 3.47049   2
   3  15   3 37.2060 3.41523   1
   3  15   3 83.3204 21.3467  -2
   3  15   3 83.3204 21.3467   1
   4  15   3 -2.0406 2.60767   1
   4  15   3 2.42735 2.65047   2
   4  15   3 15.1410 22.6961  -2
   4  15   3 15.1410 22.6961   1
   5  15   3 281.492 7.31692   1
   5  15   3 292.190 7.49811   2
   6  15   3 400.157 9.06509   1
   6  15   3 441.205 11.0175   2
   7  15   3 275.348 10.0946   1
   7  15   3 274.361 11.9048   2
   8  15   3 7.24434 5.61529   1
   8  15   3 1.71669 5.49047   2
   9  15   3 67.9140 7.36382   2
   9  15   3 59.1872 7.14179   1
  10  15   3 -4.1686 7.78545   2
  10  15   3 -0.1410 6.21722   1
  -8  16   3 57.6807 14.6786   2
  -8  16   3 155.456 33.7170  -2
  -8  16   3 155.456 33.7170   1
  -8  16   3 61.7436 14.6470   1
  -7  16   3 20.0097 8.25641   2
  -7  16   3 3.59970 7.98108   1
  -7  16   3 35.7247 31.8877  -2
  -7  16   3 35.7247 31.8877   1
  -6  16   3 19.5993 7.80774   2
  -6  16   3 18.0293 7.98418   1
  -6  16   3 55.3818 29.7404  -2
  -6  16   3 55.3818 29.7404   1
  -5  16   3 50.0044 28.4863  -2
  -5  16   3 50.0044 28.4863   1
  -5  16   3 22.3282 4.51603   1
  -5  16   3 27.4560 4.39169   2
  -4  16   3 248.796 15.9980  -2
  -4  16   3 248.796 15.9980   1
  -4  16   3 135.937 8.46496   2
  -4  16   3 117.195 8.08322   1
  -3  16   3 516.046 15.0825   1
  -3  16   3 590.875 16.2943   2
  -3  16   3 1148.91 27.9066  -2
  -3  16   3 1148.91 27.9066   1
  -2  16   3 367.678 16.0950  -2
  -2  16   3 367.678 16.0950   1
  -2  16   3 183.869 6.16278   1
  -2  16   3 196.900 6.71193   2
  -1  16   3 197.474 9.67713  -2
  -1  16   3 197.474 9.67713   1
  -1  16   3 98.0727 5.55521   1
  -1  16   3 97.1301 6.30643   2
   0  16   3 2.25805 9.04282  -2
   0  16   3 2.25805 9.04282   1
   0  16   3 4.52469 3.27755   1
   0  16   3 -5.3717 3.03136   2
   1  16   3 100.592 11.0105  -2
   1  16   3 100.592 11.0105   1
   1  16   3 51.6172 4.13571   2
   1  16   3 54.5932 4.52443   1
   2  16   3 246.395 7.26937   1
   2  16   3 380.280 17.6237  -2
   2  16   3 380.280 17.6237   1
   2  16   3 259.047 7.52665   2
   3  16   3 131.660 5.39906   2
   3  16   3 125.777 5.27133   1
   3  16   3 266.380 26.9603  -2
   3  16   3 266.380 26.9603   1
   4  16   3 2.66740 2.92617   2
   4  16   3 7.00756 2.96751   1
   4  16   3 24.0834 24.5371  -2
   4  16   3 24.0834 24.5371   1
   5  16   3 77.7383 4.04443   2
   5  16   3 79.7101 4.02814   1
   6  16   3 0.19099 3.03396   2
   6  16   3 0.52344 3.11810   1
   7  16   3 147.928 9.26583   1
   7  16   3 115.207 8.29666   2
   8  16   3 28.5871 6.63214   2
   8  16   3 29.7984 6.68662   1
   9  16   3 4.22938 6.27972   2
   9  16   3 2.09083 6.31555   1
  -7  17   3 238.171 15.0537   1
  -7  17   3 501.079 44.0889  -2
  -7  17   3 501.079 44.0889   1
  -7  17   3 214.708 14.2652   2
  -6  17   3 307.068 17.5964   2
  -6  17   3 311.020 17.4238   1
  -6  17   3 617.058 44.4580  -2
  -6  17   3 617.058 44.4580   1
  -5  17   3 -1.2180 4.34948   1
  -5  17   3 -26.147 29.3524  -2
  -5  17   3 -26.147 29.3524   1
  -5  17   3 0.67933 4.34093   2
  -4  17   3 -7.2587 5.18727   2
  -4  17   3 -17.039 14.0645  -2
  -4  17   3 -17.039 14.0645   1
  -4  17   3 -8.6319 5.39529   1
  -3  17   3 78.8562 12.2090  -2
  -3  17   3 78.8562 12.2090   1
  -3  17   3 35.6597 4.89320   2
  -3  17   3 36.9774 4.93842   1
  -2  17   3 521.186 15.3821   1
  -2  17   3 565.487 16.1040   2
  -2  17   3 1119.25 30.9531  -2
  -2  17   3 1119.25 30.9531   1
  -1  17   3 566.193 17.1197  -2
  -1  17   3 566.193 17.1197   1
  -1  17   3 277.596 10.1255   2
  -1  17   3 284.063 10.5337   1
   0  17   3 118.498 6.04468   2
   0  17   3 233.234 11.9511  -2
   0  17   3 233.234 11.9511   1
   0  17   3 115.422 6.04374   1
   1  17   3 21.1502 11.3024  -2
   1  17   3 21.1502 11.3024   1
   1  17   3 14.3333 4.03794   2
   1  17   3 11.3856 3.20228   1
   2  17   3 11.3703 3.14268   2
   2  17   3 11.8853 3.33527   1
   2  17   3 12.8170 11.8654  -2
   2  17   3 12.8170 11.8654   1
   3  17   3 30.0326 3.69520   2
   3  17   3 30.5058 3.72265   1
   3  17   3 42.5705 26.0818  -2
   3  17   3 42.5705 26.0818   1
   4  17   3 94.3239 5.70605   1
   4  17   3 93.2470 5.59854   2
   4  17   3 182.610 29.0137  -2
   4  17   3 182.610 29.0137   1
   5  17   3 39.8851 4.20658   2
   5  17   3 46.8630 4.31894   1
   6  17   3 127.250 6.66763   2
   6  17   3 142.177 6.27498   1
   7  17   3 68.3817 7.64570   2
   7  17   3 75.2093 7.92652   1
   8  17   3 20.6314 6.83884   1
   8  17   3 30.6785 6.95318   2
   9  17   3 23.8320 7.06501   1
   9  17   3 29.5198 7.17796   2
  -7  18   3 29.5721 9.67595   1
  -7  18   3 26.3028 9.39306   2
  -7  18   3 104.603 34.3363  -2
  -7  18   3 104.603 34.3363   1
  -6  18   3 72.0976 10.3618   1
  -6  18   3 228.456 36.5575  -2
  -6  18   3 228.456 36.5575   1
  -6  18   3 69.5321 10.2715   2
  -5  18   3 363.270 13.6323   1
  -5  18   3 816.638 50.8712  -2
  -5  18   3 816.638 50.8712   1
  -5  18   3 431.852 15.7220   2
  -4  18   3 -6.0793 6.85634   1
  -4  18   3 38.4171 19.7986  -2
  -4  18   3 38.4171 19.7986   1
  -4  18   3 -4.5146 6.82352   2
  -3  18   3 120.400 19.7820  -2
  -3  18   3 120.400 19.7820   1
  -3  18   3 80.0195 7.73781   1
  -3  18   3 53.6375 5.39995   2
  -2  18   3 238.765 9.94357   2
  -2  18   3 420.237 17.7755  -2
  -2  18   3 420.237 17.7755   1
  -2  18   3 212.099 9.12002   1
  -1  18   3 11.1082 3.65315   2
  -1  18   3 1.44531 3.59645   1
  -1  18   3 15.9373 12.7708  -2
  -1  18   3 15.9373 12.7708   1
   0  18   3 64.6603 5.16332   1
   0  18   3 148.726 12.0442  -2
   0  18   3 148.726 12.0442   1
   0  18   3 68.4315 5.10180   2
   1  18   3 14.6465 12.0714  -2
   1  18   3 14.6465 12.0714   1
   1  18   3 7.03850 3.31204   1
   1  18   3 9.10633 3.33471   2
   2  18   3 41.9464 4.18741   1
   2  18   3 47.4185 4.34863   2
   2  18   3 33.2259 17.6655  -2
   2  18   3 33.2259 17.6655   1
   3  18   3 237.081 24.0082  -2
   3  18   3 237.081 24.0082   1
   3  18   3 222.204 8.72988   2
   3  18   3 221.707 9.90625   1
   4  18   3 63.1754 27.2812  -2
   4  18   3 63.1754 27.2812   1
   4  18   3 32.1199 4.58961   1
   4  18   3 22.1275 4.40728   2
   5  18   3 17.3678 3.95580   1
   5  18   3 14.8370 3.93355   2
   6  18   3 7.22449 4.04908   1
   6  18   3 9.33672 4.03982   2
   7  18   3 12.3091 6.63295   1
   7  18   3 1.27491 6.33618   2
   8  18   3 110.230 9.29962   2
   8  18   3 112.225 9.43073   1
  -6  19   3 3.98125 12.9531   1
  -6  19   3 100.589 34.9708  -2
  -6  19   3 100.589 34.9708   1
  -6  19   3 -11.928 12.4380   2
  -5  19   3 -2.9307 6.09068   1
  -5  19   3 -6.4269 5.95655   2
  -5  19   3 41.0418 32.7185  -2
  -5  19   3 41.0418 32.7185   1
  -4  19   3 35.8192 6.97840   1
  -4  19   3 112.533 31.8299  -2
  -4  19   3 112.533 31.8299   1
  -4  19   3 46.8548 7.25836   2
  -3  19   3 7.74135 7.63397   1
  -3  19   3 -6.0394 20.1537  -2
  -3  19   3 -6.0394 20.1537   1
  -3  19   3 13.9047 7.49978   2
  -2  19   3 -11.334 13.4387  -2
  -2  19   3 -11.334 13.4387   1
  -2  19   3 4.38520 4.61359   1
  -2  19   3 6.77850 4.57196   2
  -1  19   3 597.938 18.6669  -2
  -1  19   3 597.938 18.6669   1
  -1  19   3 231.745 10.1012   1
  -1  19   3 296.854 11.2509   2
   0  19   3 172.660 7.17639   2
   0  19   3 327.061 21.2077  -2
   0  19   3 327.061 21.2077   1
   0  19   3 139.707 6.31519   1
   1  19   3 5.52808 3.55476   1
   1  19   3 -1.7934 3.38819   2
   1  19   3 1.04638 17.0894  -2
   1  19   3 1.04638 17.0894   1
   2  19   3 4.82202 3.10757   1
   2  19   3 1.17772 3.65403   2
   2  19   3 7.02694 28.4087  -2
   2  19   3 7.02694 28.4087   1
   3  19   3 37.5824 5.76660   1
   3  19   3 46.7899 5.98390   2
   3  19   3 36.1443 20.7587  -2
   3  19   3 36.1443 20.7587   1
   4  19   3 162.850 7.79424   1
   4  19   3 170.066 7.14647   2
   5  19   3 192.835 8.69483   2
   5  19   3 183.152 7.96636   1
   6  19   3 19.4544 4.39028   2
   6  19   3 16.7586 4.85159   1
   7  19   3 29.1957 9.28080   1
   7  19   3 12.3193 7.20539   2
  -5  20   3 113.720 32.1024  -2
  -5  20   3 113.720 32.1024   1
  -5  20   3 19.0079 8.32029   1
  -5  20   3 31.6577 8.71949   2
  -4  20   3 55.5280 9.82370   1
  -4  20   3 198.354 33.0684  -2
  -4  20   3 198.354 33.0684   1
  -4  20   3 79.8106 10.4739   2
  -3  20   3 40.9377 32.3838  -2
  -3  20   3 40.9377 32.3838   1
  -3  20   3 -2.9972 7.61068   1
  -3  20   3 -4.6922 7.67905   2
  -2  20   3 -0.2466 4.24649   2
  -2  20   3 -4.1596 4.41324   1
  -1  20   3 -2.6163 4.43015   2
  -1  20   3 -14.554 18.1440  -2
  -1  20   3 -14.554 18.1440   1
  -1  20   3 0.16905 4.42803   1
   0  20   3 156.039 8.17232   2
   0  20   3 152.643 7.01756   1
   0  20   3 374.473 23.7160  -2
   0  20   3 374.473 23.7160   1
   1  20   3 305.182 10.5352   1
   1  20   3 314.293 11.0307   2
   1  20   3 669.176 45.8727  -2
   1  20   3 669.176 45.8727   1
   2  20   3 32.9720 4.61225   1
   2  20   3 47.0520 4.84187   2
   2  20   3 100.558 31.7724  -2
   2  20   3 100.558 31.7724   1
   3  20   3 65.0190 6.64626   1
   3  20   3 68.4366 23.0517  -2
   3  20   3 68.4366 23.0517   1
   3  20   3 60.0408 6.58015   2
   4  20   3 8.13675 4.76854   1
   4  20   3 20.4066 4.95642   2
   5  20   3 13.1648 8.73728   2
   5  20   3 3.27426 8.78195   1
   6  20   3 94.8578 11.3679   2
   6  20   3 89.1289 11.1010   1
  -3  21   3 184.882 14.4417   2
  -3  21   3 418.070 40.5520  -2
  -3  21   3 418.070 40.5520   1
  -3  21   3 211.177 15.7920   1
  -2  21   3 170.838 9.43248   2
  -2  21   3 131.911 8.71184   1
  -1  21   3 37.8287 34.0019  -2
  -1  21   3 37.8287 34.0019   1
  -1  21   3 0.04041 5.19793   1
  -1  21   3 -5.3553 5.14419   2
   0  21   3 20.6287 5.61497   1
   0  21   3 24.3675 5.51189   2
   0  21   3 79.8852 33.8319  -2
   0  21   3 79.8852 33.8319   1
   1  21   3 17.1349 5.25473   2
   1  21   3 46.2304 34.2841  -2
   1  21   3 46.2304 34.2841   1
   1  21   3 12.6059 5.18169   1
   2  21   3 118.092 31.0929  -2
   2  21   3 118.092 31.0929   1
   2  21   3 45.9619 5.93476   1
   2  21   3 46.6623 5.37519   2
   3  21   3 20.3995 7.41759   2
   3  21   3 16.8630 9.42880   1
   4  21   3 13.4837 8.96880   2
   4  21   3 14.1892 9.02122   1
   5  21   3 79.9418 11.5021   1
   5  21   3 106.258 12.3441   2
  -2  22   3 -6.7162 5.75526   2
  -2  22   3 -8.0987 7.27456   1
  -1  22   3 31.3758 7.43636   2
  -1  22   3 109.816 35.5383  -2
  -1  22   3 109.816 35.5383   1
  -1  22   3 35.2103 6.60698   1
   0  22   3 -14.746 6.51674   1
   0  22   3 4.81777 34.9323  -2
   0  22   3 4.81777 34.9323   1
   0  22   3 -4.4142 6.39073   2
   1  22   3 76.4127 8.36103   1
   1  22   3 79.7204 8.35255   2
   1  22   3 169.607 38.4150  -2
   1  22   3 169.607 38.4150   1
   2  22   3 230.693 13.3472   2
   2  22   3 261.299 14.0509   1
   2  22   3 517.632 45.2438  -2
   2  22   3 517.632 45.2438   1
   3  22   3 25.8579 10.2915   2
   3  22   3 29.1909 10.0620   1
   4  22   3 -21.583 11.8183   2
   4  22   3 -5.3146 11.5503   1
  -3 -21   4 29.2456 15.9070   2
  -3 -21   4 0.71336 15.4933   1
  -2 -21   4 2.49126 5.69186   1
  -2 -21   4 16.5956 6.90701   2
  -1 -21   4 33.3452 6.15491   1
  -1 -21   4 27.5141 5.99383   2
   0 -21   4 22.9472 5.53233   1
   0 -21   4 38.5806 6.57823   2
   1 -21   4 63.7761 6.20740   2
   1 -21   4 69.5345 6.34996   1
   2 -21   4 68.6105 6.38414   2
   2 -21   4 72.3930 6.48377   1
   3 -21   4 13.0738 6.24829   1
   3 -21   4 31.6709 6.39655   2
  -5 -20   4 14.6665 14.6635   2
  -5 -20   4 37.3222 16.8248   1
  -4 -20   4 106.138 11.3646   1
  -4 -20   4 108.808 19.1425   2
  -3 -20   4 139.295 12.4138   1
  -3 -20   4 144.851 12.5844   2
  -2 -20   4 65.0410 5.69457   1
  -2 -20   4 71.1557 5.88239   2
  -1 -20   4 25.0716 5.04052   2
  -1 -20   4 26.3127 5.01451   1
   0 -20   4 28.6168 5.13959   2
   0 -20   4 29.7337 5.10474   1
   1 -20   4 19.6810 5.07037   1
[truncated: 50,532,931 more chars]
